# Supplementary material for: CMOS-based bio-image sensor spatially resolves neural activity-dependent proton dynamics in the living brain
Source: Nat Commun. 2020 Feb 5;11:712. doi: 10.1038/s41467-020-14571-y (PMC7002452; doi:10.1038/s41467-020-14571-y)
Supplement: Supplementary file 4 — Source Data [file 41467_2020_14571_MOESM4_ESM.xlsx]

## Sheet: Fig. 2c and 2d
Fig. 2c Change in pH (mouse)
angle0																																	angle45
-0.0078318	-0.00681061	0.000713385	0.00224001	-0.0211798	-0.000162309	-0.00833383	-0.00122041	-0.0066546	-0.0287469	0.000253501	-3.35358e-05	-0.0182563	0.000571554	0.000675535	0.00213559	0.000662091	-0.000922002	-0.00383165	0.000145324	-0.000899077	-0.00126893	0.000393175	0.000395825	-0.00146584	-0.00194755	-0.0125785	0.0167603	-0.00437153	0.0290935	-0.000627616	0.00669858		-0.0219401	-0.012299	-0.0168626	0.0195582	-0.0138083	0.000265955	-0.00771516	8.38564e-05	0.0122243	0.00965736	-0.000880622	-8.67447e-05	0.00159192	-0.000755816	0.000599247	0.00057717	5.77156e-05
0.00032328	0.00141618	-0.000647683	-0.00132864	-0.00091815	0.000185607	0.000161807	-0.000216327	-0.000152833	0.000223548	0.000369082	-0.000562994	-8.74677e-05	0.00034388	-0.000102149	-0.000320916	0.000150548	-0.00014576	-0.000108104	-0.000527795	-0.000375967	-0.000495819	-0.000284466	0.000456016	-0.000163635	-0.000406183	-0.00020931	0.000666447	0.000336011	-0.00070564	-0.000203726	-0.000581824		-0.0019542	-0.000555427	-0.000197105	-0.000166566	0.00110475	0.000590145	-0.00015816	-3.86733e-05	-6.68124e-05	-2.94867e-05	-0.000940571	7.42111e-05	-2.94695e-05	-0.000147004	-0.000135789	0.000484492	9.79624e-05
0.0146722	0.00237304	0.000279339	-0.000380979	-0.000223959	0.000175205	0.000214842	-5.5352e-05	-0.000322027	0.000938627	0.000841951	0.000305998	-0.000477543	0.00014596	-5.57716e-05	-1.26323e-06	0.000389306	1.23625e-05	5.78884e-05	-0.00201742	-0.000228345	-1.03181e-05	0.000109957	-0.000692436	-0.000139781	-0.000444071	-0.000722282	-0.000194619	-0.000359143	-0.000642398	-0.000266748	0.000123532		-0.00577142	0.00341228	0.00198026	0.000900626	-0.000779803	0.000806755	0.000168905	-0.000317524	6.82161e-06	2.30418e-05	6.84182e-05	6.5399e-05	3.73671e-05	3.40891e-05	0.000158694	-0.00031079	0.000216121
-0.00305443	-0.000836502	-0.000415857	-4.6841e-05	-0.000414431	-0.000143735	-0.000132015	0.00016336	-0.000117595	-0.000242199	0.000227204	-0.000131912	7.47493e-05	3.81457e-05	-5.90363e-05	-0.000321726	0.000166273	-0.000131419	-5.25701e-05	-0.000562859	-0.000300465	0.000170575	-0.000597538	8.10238e-05	-0.001095	-0.000494502	-0.000372215	-9.35699e-05	9.5881e-05	-0.000188355	0.000123048	0.000259344		0.000365406	0.000564578	-0.000421	0.000110568	0.000148277	-0.000113927	0.000237025	1.97243e-06	-7.32079e-05	0.000291812	4.31523e-05	-7.19744e-05	-0.000325993	2.58693e-05	0.000123747	0.00012113	-0.000319778
-0.0128378	-0.00115208	-1.6212e-05	0.000261055	-0.000175497	-0.00065678	-0.000141028	-0.000368406	-0.000452966	0.000139643	-0.000114431	0.000132859	0.000185401	-0.000364524	-0.00010525	-4.60743e-05	-0.000260827	-0.000123338	0.000170726	-9.40217e-05	-0.000215406	-0.000483966	1.0999e-05	0.00050235	0.000683966	0.000366065	-0.000354259	0.000166979	-2.67963e-05	0.000197084	-0.000149375	-0.000216232		0.0115408	0.00158223	0.000207639	0.000692592	-0.000445758	0.00071758	0.000430669	-0.000129388	-0.000533004	-0.000105189	0.000249054	-0.000221391	0.000213737	-2.80319e-05	-0.000151775	0.000179252	0.000510747
-0.000240941	-0.000176966	-7.74253e-05	-0.000254616	0.00020759	-2.86119e-05	0.000104208	-0.00045436	0.000512381	-0.000716842	-0.000200955	-0.000233289	-0.00025762	3.59456e-05	-8.63675e-05	-7.09135e-05	-2.85573e-05	-0.000492088	0.000217893	0.000416119	-0.000130981	-0.000176623	-0.00038797	-3.86655e-05	-0.000187629	-2.9594e-05	8.37037e-05	0.000188702	0.000106127	0.000113921	-0.000875037	0.000198601		-0.000698076	-0.000487757	-8.2476e-05	-0.000121937	-0.000170661	4.41059e-05	0.0001797	-0.000100105	0.000264475	0.000636445	-0.000298225	-1.93604e-05	-0.000299875	0.000190361	0.000100447	-2.27509e-05	1.38384e-05
9.17416e-05	0.00145478	0.000303533	-0.000934922	0.000115956	-0.000231312	0.000148794	-0.00020243	-0.000126457	0.000219646	6.89288e-05	-0.000140157	-6.54607e-05	-8.8567e-05	-0.000339455	0.000167449	0.000196336	7.99283e-05	-0.000170328	-0.000415107	3.02155e-05	-7.16237e-06	6.92374e-05	-6.53311e-05	-2.84336e-05	-4.60883e-05	-7.82003e-05	-6.31344e-05	-6.30701e-05	6.06907e-06	0.0001551	-1.0719e-05		0.0063459	0.00106475	0.000976314	0.00040935	-0.000157303	-0.000175766	-0.000239031	4.64065e-05	7.92005e-05	-0.000418229	-5.68676e-05	-2.52531e-05	2.12594e-05	-0.000338466	-4.64724e-05	-0.000225001	-0.000119027
0.000579134	-5.00569e-05	-0.000423781	-0.00061247	-0.000249876	0.000470142	-0.000316158	-0.00057039	-7.45438e-05	-0.000250072	-0.000105586	-0.000429032	0.000208064	-0.000155406	-0.000403419	-9.74952e-05	0.000198607	-0.000300864	-0.000425453	-0.000250117	7.0824e-06	-0.000665493	-3.53431e-05	0.000148827	0.000561242	0.000136773	2.35358e-05	-0.000218594	-7.37998e-05	-0.000129018	-5.82549e-05	1.12491e-05		-0.000483595	-0.000163524	-0.000181849	-8.1891e-06	5.86017e-05	9.87103e-06	0.000349195	-0.000472053	-5.48773e-06	-0.000499557	0.000234908	-0.000233351	-0.000525449	0.000180505	-0.000127738	-0.000486831	8.34294e-05
0.000727552	-0.000113514	-0.000442944	-0.000117155	-3.65612e-05	-0.000383241	0.0001714	7.40535e-05	-3.65717e-05	3.66126e-05	-8.8531e-05	-5.91212e-05	0.000293959	1.90563e-05	-0.000302868	6.83141e-05	-0.000522797	-0.000494537	0.000132971	-0.000496018	5.18094e-05	0.000116034	-0.000244263	-9.88048e-06	-0.000137966	-0.000245623	0.000240984	0.000105143	0.000946424	0.000362531	9.82042e-06	0.000154809		0.025805	0.000409404	0.000125343	8.18683e-05	7.06591e-05	0.00020156	-0.000163196	0.000426241	-0.000221387	-0.000164111	6.61786e-05	-7.36322e-05	-3.8815e-05	0.000148682	-0.000275016	-0.000403814	0.00029459
0.000124564	0.000206365	-0.000676813	0.000393666	0.000279132	-0.000620934	-0.000446051	-0.000363289	0.000349656	0.00018453	-4.39993e-05	1.98538e-05	-6.637e-05	0.000348113	-0.000234187	0.00023493	-0.000972074	8.31919e-05	7.18128e-05	0.000649338	-0.000430867	-0.000461144	-3.31083e-05	-0.000594677	0.000298281	-7.27568e-06	-0.00045323	-0.000216402	-0.000592141	0.000110945	-0.000109172	0.00031463		9.63785e-05	-0.000288939	0.000479066	-0.000619096	-0.000524059	0.000558302	6.79958e-05	-0.000164778	-0.000160393	3.60876e-07	5.12803e-06	-0.000116628	0.000152178	0.00021914	7.28989e-05	1.14509e-05	0.00121881
-0.0294376	-0.00152892	-0.00038258	7.85643e-05	0.000642722	0.000468006	-7.06023e-05	-0.000120874	-0.00019899	-0.000696621	0.000384967	-0.000232799	-0.000263239	-0.000180004	-0.0001527	-9.49838e-06	3.51683e-05	0.000338152	-9.58592e-05	0.000802817	4.86386e-05	5.63218e-05	0.000194574	-0.000602483	-5.55342e-05	-6.29762e-05	-0.000107373	-5.19599e-05	3.89604e-05	-0.000298039	4.55509e-05	0.000243108		-0.00670279	-0.000762249	0.000354292	0.00027152	-0.000611427	-0.000558365	-0.000366041	-2.14747e-05	4.20971e-05	0.000392176	9.36236e-05	5.07833e-05	0.000284962	-3.75859e-05	-0.000186299	-8.624e-06	0.000129973
0.00081165	-0.000678512	0.000227169	9.96337e-05	-1.49924e-05	-0.000343444	-0.000483289	4.90379e-05	-0.000149952	-0.000179488	-0.000598526	0.000117958	-0.000440368	-0.000236549	-0.000110093	0.000110754	0.000122176	0.00244478	0.000508444	0.000598363	-0.000391929	5.30475e-05	-9.4003e-05	0.000257521	-0.000142995	0.000141982	0.000690227	-1.11256e-05	0.000365022	0.000224945	0.00091459	0.000279278		0.000535126	-0.000224015	-0.000261371	-0.000370105	-0.000136694	8.91063e-05	-0.000469796	-1.64389e-05	6.25612e-05	-0.000269051	-0.000316584	-0.000140894	-0.000387303	-0.000558335	-3.28147e-06	-0.000372153	-0.000495156
-0.0114864	-0.00182191	0.000257088	-0.00035258	-0.000224389	6.46083e-05	-0.00014342	0.000104828	-0.000158214	-3.98242e-05	0.000292038	-1.6618e-05	-5.31684e-05	0.000111522	2.41386e-05	-0.000240057	-1.20896e-05	-2.79794e-05	-0.000172264	-0.00024614	-9.81921e-05	0.000522834	-0.000107382	-0.00023862	-6.86459e-05	-0.000257765	0.000221058	-0.000475597	-0.000133723	-0.000186675	-0.000394009	-0.00141194		0.000874198	0.00328034	0.00076182	-0.000193889	4.16531e-05	0.000165523	-5.08316e-05	-8.02582e-05	0.000465031	0.000314507	0.000129693	-0.000123863	0.000173317	0.000504868	0.00018009	-0.000104239	0.000409185
-0.00109404	-0.00088262	-0.000100124	-7.21571e-05	5.87261e-05	-0.000535097	-0.000367926	0.000340827	-0.000146684	-0.00017934	-0.000153363	0.00055771	-1.03279e-05	0.000187629	-0.000259477	-0.000578554	0.000255455	0.000190575	0.000268578	9.42344e-05	-0.000457914	-0.000258288	-0.000326233	7.36589e-05	0.000238191	0.00042508	-0.00057137	0.000175906	5.89342e-05	0.00029222	-4.4911e-05	0.000558499		-0.000935212	-0.000179998	-0.000107747	2.2872e-05	3.48783e-05	-2.16895e-05	-3.39545e-05	-0.000206395	7.57355e-05	-7.84398e-05	-0.000231657	0.000366002	-5.28147e-05	-0.000185774	0.000170485	4.57867e-05	0.000180294
0.00383087	0.000348907	0.000201744	-0.000184318	0.000411876	0.000284156	-0.0002945	-0.000236601	-0.000313125	0.00044951	-0.000232247	-0.000277	-0.000126953	-0.000240856	-0.000749162	9.30189e-05	-0.000134502	2.23361e-07	-9.19748e-05	6.01271e-07	2.67653e-05	-0.000177078	-3.86634e-05	-0.000863722	-0.000413025	-0.000159481	0.000454617	5.88751e-05	8.31218e-05	0.000321103	-0.000393171	0.000568555		0.00687899	-0.000373066	4.13879e-05	0.00110312	-0.0004151	8.44668e-05	0.000358639	7.65982e-05	0.000350355	-0.000218798	-0.000535892	0.000223015	-0.000584362	-0.000817478	0.000236044	-0.000195109	1.60773e-05
0.000287543	0.00110626	0.000276439	-0.000582052	-0.00022327	3.40392e-05	0.000652307	-0.000229205	-0.000139571	-0.00019667	-0.00047909	7.00782e-05	-0.000436627	0.000302751	-0.000293716	8.04436e-05	-0.000316581	-0.000589709	0.000537471	-5.05623e-05	6.88268e-05	8.19194e-05	-6.85733e-05	0.000148635	0.000145727	0.000216795	0.000177944	-0.000235611	0.00024906	9.60645e-05	3.02898e-05	0.000138202		0.000155128	0.00162686	-0.000326184	-0.00014833	-0.000264478	-0.000469286	0.000220408	-2.00414e-05	7.93996e-05	2.21367e-05	0.000357412	-2.81789e-05	4.68018e-05	-0.000287995	-0.000520159	0.000115742	0.000324724
0.00376619	0.0112424	-0.000293996	2.36642e-05	0.000448902	-0.000130591	-4.469e-05	-0.000320305	-0.000181466	-0.000252621	0.000832164	-0.000199192	4.97409e-05	2.93797e-05	-0.000440728	-0.000367207	-3.69221e-05	0.00025104	-0.000337353	-0.000144748	0.000284418	-0.000294032	0.00015962	-0.000577096	4.26704e-06	-7.47706e-05	0.000129267	-0.00020294	0.000271732	-0.00024528	-0.000126917	-4.59007e-05		-0.00126483	-0.019457	-8.66025e-05	0.00017017	0.000116669	-0.000222378	6.01052e-05	-0.000497236	-0.000179894	0.000105829	-0.000321761	-9.82183e-05	0.000458467	3.24147e-05	0.000350282	0.000145838	0.000334053
4.49161e-05	0.000652184	-0.000167815	-0.000567566	-0.000211586	-0.000107533	-0.000159664	-0.000159951	-0.000292622	0.000304698	0.000775155	0.000572015	-3.01514e-05	-0.000679485	0.000404692	-0.000192537	0.000162957	6.33967e-05	7.46376e-05	0.000210675	-0.000245661	1.68106e-05	-0.000169365	0.000172758	0.000382736	0.000352828	-0.000489538	0.000428299	0.00013258	-0.000197959	-0.000231226	1.25987e-05		0.000330306	0.000394451	1.55849e-05	0.0002062	-4.09105e-05	-1.73498e-05	-0.000630353	-0.000209063	0.000109401	0.000104097	0.000697429	0.000254731	-1.7472e-05	0.000401033	0.000484385	0.00028689	-0.000107211
0.00751232	3.80203e-05	0.000784651	-0.000791619	-0.000157298	-0.000540347	-0.000117854	-0.000171388	0.000166323	-0.000222571	-0.000332016	0.000312684	-3.14305e-05	0.000330946	-0.000199328	0.00018842	0.000232051	5.3816e-05	-0.000411575	-9.87669e-05	-0.000187579	0.00015966	-0.000182831	-8.31813e-05	0.000199176	0.000610134	-0.000275189	-4.41946e-05	-0.0012906	-0.000525068	0.000152289	-0.00033223		0.00186737	-0.00293807	-0.00129662	0.000368086	-0.000149685	0.000402279	0.00020918	0.000212509	3.68001e-05	-7.91469e-05	-0.000205816	-0.000359226	-0.000225022	-0.000348653	0.000666323	-0.000150008	-0.000532435
-0.000260322	0.000832738	0.000457416	-0.000273545	0.000276756	-0.000212642	-0.000618279	-0.000311668	-0.000206598	-0.000137205	-0.000160479	-0.000156282	-3.608e-05	0.000160105	-4.17213e-05	5.15586e-05	0.000190372	-8.47712e-05	0.000198788	6.48971e-06	-0.000193184	-0.000341984	0.000305572	-0.000130694	-1.98004e-05	-0.000467986	0.000327443	8.42247e-05	-0.00026072	0.000334795	-0.000629194	0.000397692		-0.000961629	6.16747e-05	-0.000144832	-0.000314916	-0.000232285	-8.8345e-05	0.000507356	0.000260496	-0.000329652	-6.28537e-05	0.000244678	-0.000111444	0.000400682	5.66634e-05	0.000162804	-8.88214e-05	-1.15376e-05
-0.000986918	-0.000934257	-0.000233319	-3.15665e-05	-0.000287254	-0.000501539	-0.000920323	0.000112023	-0.000533129	-0.000293833	0.000337195	-0.000338186	-0.000235998	-2.00049e-05	4.54574e-05	-0.000103817	-0.000326914	-0.000315901	-0.000641435	-9.03163e-05	1.40748e-05	-0.000239134	2.5175e-06	0.000191263	3.55374e-05	-3.70096e-05	-1.02001e-05	0.000193188	0.000160693	-0.000291711	-0.0001514	-0.000391808		3.75822e-05	0.000182535	-0.000218332	-7.19285e-05	0.000158878	-0.00032977	-0.000197156	6.0494e-05	0.000170713	0.00028421	-0.000168095	0.000359353	-0.000140953	-0.00024764	0.000141429	-5.86109e-05	-0.000107607
-0.000906844	-0.000678031	-0.000176873	-0.00023525	0.00310237	4.70108e-05	5.03078e-05	-0.000440752	0.000255065	-0.000205697	7.57539e-05	0.000202566	-0.000131334	0.000118977	9.05295e-05	-0.000459176	-0.00016176	-0.000157097	0.000407394	0.000138227	0.000363999	0.000198086	0.00154018	-5.12647e-05	-1.62998e-06	-7.75763e-05	-5.47777e-05	0.000100229	-0.00018973	-0.000464809	-2.01703e-05	-0.00012038		-0.000506929	0.000468771	-0.000101859	-0.000344555	-0.000285638	0.000394773	7.49608e-05	0.000156683	1.88733e-05	0.00024697	1.29908e-05	0.000228494	-0.000226318	-0.000647398	0.000205212	0.000520458	-6.70846e-06
0.00231577	-0.000638843	-0.000175875	-0.000695033	-0.000266119	1.4176e-05	0.000930601	1.4581e-05	-0.000387733	-6.46878e-05	-0.000154469	0.000428891	0.000520904	0.000330447	-0.000255927	0.000196486	-0.000337631	-2.87965e-05	-0.000573199	8.87406e-05	8.52922e-05	0.000111259	1.03587e-05	-0.000264644	-6.16735e-05	7.06384e-05	-0.000389593	-6.65229e-05	-0.00036158	-0.000283311	-0.000158571	-0.000468395		-0.0101485	0.00121368	0.000929861	-0.000373631	0.000105893	3.83283e-05	-0.00180901	0.000150125	-0.000495691	-0.00037389	-0.000223077	-5.34928e-05	-0.000370619	0.000125666	0.0002951	3.37724e-05	-6.60214e-05
-0.000410019	-0.000823966	-0.000370078	-4.46999e-05	-2.61196e-05	-0.0002314	-0.000319186	3.06307e-05	0.000182834	1.01739e-05	-0.000286389	-0.000581511	0.000124455	0.000381165	6.11186e-05	0.000215635	-0.000122153	-3.3211e-05	-0.000202775	-0.000214728	-4.9794e-05	3.91523e-05	0.000452345	1.81951e-05	-0.000279022	-0.00028982	-0.000117007	-0.000363197	-0.000384066	-0.000499955	-0.000596667	-0.00019084		-0.000410715	-0.000157952	-0.000121054	-0.000261305	-0.000305827	-0.00036246	-0.00019183	-0.000866115	-0.00059327	-0.000370449	-2.67384e-06	0.000143332	0.00030885	-6.88422e-05	0.000310311	-0.000419146	-6.28424e-05
0.00220558	-0.00191046	-0.000592027	0.000261535	-0.000152841	-6.80988e-06	-0.00036927	0.000221039	-0.000520401	0.000628001	-4.24037e-05	-0.000314654	0.000317693	-0.00051247	4.09494e-05	0.000208574	0.000390193	-0.000270429	4.70488e-05	-0.000166164	-0.000383696	-9.69947e-05	0.000152206	-0.000343525	-0.000180499	0.000124737	-7.79096e-05	-1.18184e-06	-0.000368627	-0.000553264	0.000824659	-0.00033675		-8.93803e-05	-0.000358992	0.000376243	-0.000269824	0.000453384	0.000349693	0.000119239	-0.000173802	0.000146401	6.8616e-05	9.91891e-05	0.000334683	0.000158761	0.00019817	-0.000194083	-0.000157858	-0.000196542
0.000178966	0.000501859	-5.29615e-05	-0.000532102	5.9373e-06	-0.000690043	1.6247e-05	3.27504e-05	-0.000290923	-9.36574e-05	-0.00019012	-0.000160097	3.51013e-06	-0.000339038	-0.000139529	0.000265842	-0.000211153	0.000189994	0.000212466	0.000417531	6.40369e-05	5.23897e-05	4.50335e-05	0.00038005	-0.000248068	0.000183189	-0.000234939	0.000167754	-0.00038913	-0.00019578	-0.0001251	0.000521349		-0.000357164	-0.000525696	6.07197e-05	0.000534838	-0.000432251	0.000109068	-0.0004053	-0.000122008	-0.000248519	-0.000444113	-5.23856e-05	-0.000141596	-7.56011e-05	0.00030256	0.000221014	-9.4764e-05	0.000191364
0.0076225	-2.6374e-05	-0.000209482	5.55813e-05	-0.000293768	9.60603e-05	-0.000420599	-0.000578637	0.000247767	-9.32582e-05	0.00347373	0.0006954	0.000103871	0.000187846	-0.000122016	0.000656978	-0.000174769	-3.80696e-07	4.7097e-05	-7.23279e-06	-1.87932e-05	0.00029744	0.000249273	0.000179423	0.000136338	3.71689e-05	-4.61249e-05	-0.000233242	0.000625104	0.000216993	-0.000327065	-0.00013497		-0.00104968	-3.77386e-05	0.000112071	-0.000173408	-0.000136147	2.05021e-05	-0.000113961	0.000149736	-0.000271798	-0.00015361	-0.00192994	-0.000311945	8.74657e-05	-0.000390204	6.65468e-05	0.0012323	-8.43912e-06
0.000306356	-0.000143842	0.000134544	0.000930279	-0.000273832	0.000166483	-0.000139674	2.93438e-05	5.42492e-05	-0.000311817	3.23506e-05	4.47528e-05	-0.000421858	-0.000706403	-0.000347695	-0.000201244	0.000399563	0.000450466	0.000156793	-0.000116798	-0.000557069	-0.000334661	3.40078e-05	-0.000159671	-0.000436506	-0.000433224	0.000172208	-0.00032836	-0.000235347	-0.000122221	-6.3902e-05	0.000558876		0.000542446	0.00106663	-0.000599042	9.81436e-05	0.00045874	-0.000783737	0.000242416	0.000494728	0.000168512	-0.000197279	0.000286391	-1.82976e-05	0.000233126	0.000137067	0.000131973	2.73121e-05	-0.000277862
-0.0227073	0.00128389	0.000584317	-9.83986e-05	-0.000438362	-0.00016703	1.44711e-05	-5.66454e-05	-0.00013329	-0.000197563	-5.14322e-05	-0.000453393	-0.000412105	-0.000349758	-0.000214019	-0.000506753	-0.000251735	4.04948e-05	0.000107089	-0.000547415	-0.000199021	2.25907e-06	-0.000418104	-0.000341722	-0.000146998	-6.17875e-05	0.000102101	0.000352837	7.20773e-05	-1.97947e-05	0.000275479	-3.47403e-05		0.0170771	1.63102e-05	-4.90633e-05	0.000203554	4.51622e-05	0.00049832	-0.000108109	-6.9144e-05	-0.000161319	-4.58405e-05	-0.000511223	0.000251412	-5.63246e-05	8.57955e-05	-9.5639e-05	0.000248375	-0.000252134
0.000458821	0.000155777	-0.0010533	0.00036007	2.65223e-05	-0.000771851	0.000192384	-4.90191e-05	-0.000305256	0.000165084	6.97684e-06	7.48784e-05	0.000237779	-1.97465e-05	-9.45503e-05	-6.33014e-05	-0.000188399	4.18991e-05	0.000121924	-0.000173974	9.47508e-05	-7.65714e-05	-6.42243e-05	-0.000530704	0.000279602	-0.000405524	8.0937e-05	0.00047068	-2.43003e-05	-0.000336883	-0.000101444	-0.000126643		-5.51068e-05	0.000160338	0.000837698	-0.000447904	0.000531307	-1.48401e-05	9.47181e-05	-0.000150281	0.000247278	-1.99314e-05	0.000131789	-0.00019893	-0.000100935	-0.000119282	0.000431658	0.000286757	0.00012725
-0.00112591	0.000672476	1.89825e-05	8.95478e-05	-0.000271169	0.000151632	0.0001423	0.00027558	0.000393124	-0.000404868	-0.000248794	1.05873e-05	0.00020767	6.02402e-05	-3.56515e-05	-9.76129e-05	2.381e-05	0.000281337	-2.36504e-05	-0.000249061	-0.000221398	1.34507e-05	4.06095e-05	9.33347e-05	1.75943e-05	-0.000644873	-0.000287971	-0.000288203	6.48585e-05	-0.000267729	0.000325474	-9.95575e-05		0.0029779	0.000573943	0.000190069	-0.000128109	-2.75857e-05	0.000330791	-0.000673965	-0.000101461	0.000494676	0.000257216	-0.000143169	0.000120195	-0.000136108	-0.000154	0.000149158	6.71049e-05	0.000176203
0.000142721	0.000537549	-4.81837e-05	0.000225706	-0.000336022	0.000426852	0.000121083	-0.000109291	0.00034806	6.12978e-05	-1.95061e-05	-0.000292259	-9.00518e-05	-0.000123167	0.000119891	1.35918e-05	-7.29746e-05	8.58053e-05	-3.74869e-05	-2.11657e-05	-0.00017536	0.000186406	0.000199648	0.000142564	3.23827e-05	5.44534e-05	-0.000427467	-8.75401e-05	0.000158309	2.53759e-05	-4.17967e-05	0.000164563		-7.75545e-05	-0.000152478	-2.0358e-05	0.00053195	-0.00044632	0.000169681	0.000278011	0.000103286	-0.000504109	0.00025254	-0.000468955	0.000438972	0.000488277	-1.56018e-05	-0.000130879	-0.000194887	-0.000140008
4.10073e-05	-0.000509892	-0.000228943	-0.000424657	-4.01405e-05	6.12003e-06	-0.000349165	0.000497088	9.79458e-05	7.3047e-06	-0.000447691	-0.000347851	-0.000166558	-9.7506e-05	-5.28557e-06	-0.000148655	-0.00043962	-0.000142277	1.29335e-05	-0.00041121	-0.000220241	-0.000572997	-0.000347833	2.57751e-05	-7.07951e-05	-7.24847e-05	-2.27239e-05	-6.92681e-05	0.000198708	-0.000450947	0.000529126	-0.000421921		-0.000415699	0.000398623	0.000356846	0.00014673	0.000293217	0.000391919	-0.000561917	-0.000625991	7.1286e-05	0.000382669	-6.36169e-05	0.000416098	0.000221631	-9.93299e-06	7.48978e-05	-6.19095e-05	-2.46496e-05
-0.000301582	3.61306e-05	6.58446e-05	-0.000537308	-0.000283087	-0.000345603	9.42263e-05	6.15464e-05	0.000323129	0.000149272	0.000365331	0.000124376	-2.34007e-05	0.000191379	0.000458269	-5.21607e-05	-3.81073e-05	-0.000126751	-0.00106303	2.67293e-05	0.000372689	-4.59854e-05	7.30558e-06	-0.000329499	-5.31027e-05	-0.000391056	3.37069e-06	-6.78363e-05	-0.000176006	0.000256051	-0.000229467	-0.000678755		0.000256647	-0.00076727	0.000434436	0.000458891	0.00034471	-3.08575e-05	-3.40866e-05	0.000228358	0.000328171	-6.30607e-05	-1.57662e-05	7.76833e-05	-4.79754e-05	0.000277768	-0.000333315	-0.000250283	0.000147082
-0.000186597	-0.000358017	-0.000143889	-0.00017676	-0.000200856	0.000129726	-4.52223e-05	-0.000318735	-0.000465764	-8.53948e-05	0.00028926	-3.78048e-05	-9.1151e-05	4.3362e-06	0.000134805	7.30317e-05	1.16226e-05	-0.000399222	-0.000311781	-0.000430203	2.45529e-05	-0.000574898	1.32488e-05	-0.000332352	0.000374281	0.000213965	-4.51626e-05	-0.000417307	-8.32303e-05	-0.000363821	-3.53631e-05	-0.000504953		-0.000301332	-3.79823e-05	0.00046225	-0.000458245	0.000413453	0.000180128	-0.000289115	3.59966e-05	0.000314818	8.34135e-05	-0.00012618	-0.000104908	-2.85712e-05	0.000219312	0.000483228	-6.87171e-05	-0.000256979
0.000274697	-7.67572e-05	-0.000300896	-7.08512e-05	-0.000106607	-0.000380804	0.000237916	-0.000312748	-0.000298983	-0.000211995	-0.000278515	3.51193e-05	-0.000107414	9.15197e-05	-0.000153455	0.000562416	-0.000250769	-0.000625616	0.000151173	-0.000344648	0.000273575	-0.000322524	-0.000130005	-0.000683034	-0.000225613	-7.35696e-05	-0.0002725	-0.0011722	3.04802e-05	-0.000150344	-0.000127508	2.06091e-05		0.000149825	2.41051e-05	0.000341201	-0.000325778	9.79561e-05	8.43924e-05	-9.74948e-05	0.000239997	-0.000139207	-0.000315219	0.000458706	-0.000231117	-0.000117917	-0.000211933	0.000342693	4.98649e-06	-0.000318917
-0.000312293	-3.72181e-05	-0.000196617	0.00016502	-0.0006012	-4.77075e-05	3.01502e-06	0.000331628	-0.000299494	-0.000401208	-0.000244304	0.000170921	0.000143544	-0.000397485	-0.000483608	-0.000289161	-0.000366685	-0.000198688	-4.90044e-05	-0.0004873	0.00016062	0.000451536	1.11799e-06	0.00012137	-0.000312648	3.60018e-05	-0.000479773	9.36535e-05	0.00013604	0.000187711	-4.58548e-05	-0.000195735		5.53657e-06	7.77377e-05	-0.000297512	-0.00037113	-7.79121e-05	-0.000363686	0.000266187	0.000312795	0.000162511	-2.00049e-05	0.00023324	-0.000141874	-3.54938e-05	-0.000341489	0.000159221	0.000168584	-0.000128674
0.000415637	-0.000497451	-0.000141669	-5.13367e-05	0.000214526	-0.000610084	1.26459e-05	-0.000181503	-7.72432e-05	-0.000837776	1.23247e-05	-2.94963e-05	0.00041279	3.15283e-06	-0.000154858	0.000302001	-0.00111422	-1.10017e-05	-0.000190004	0.000211546	-8.83432e-05	9.94301e-07	-0.000202307	-5.11204e-05	-7.55609e-05	-0.000105953	-0.000183187	-7.24702e-05	-0.000255331	-0.000270518	-5.11501e-05	-3.94985e-05		-0.000248275	0.000237848	0.000428639	0.000163285	8.51e-05	0.000233245	-2.32738e-05	0.000339842	0.000386382	0.000166167	4.85605e-05	-0.00010682	-0.0004963	-0.000207105	2.46079e-05	-8.32025e-05	0.00059582
-0.000281122	-4.60784e-05	-3.23005e-05	-0.000171824	0.000676821	0.000318288	-0.000273202	-0.000664247	-0.000463529	-9.58016e-05	-0.000178411	0.000753203	-0.000556508	-0.000397817	5.90515e-05	-0.00013474	-0.000180538	-0.000152441	-0.000391391	-0.000468102	9.92608e-05	-0.000186823	-0.000153929	-0.000524749	-0.00061926	3.19492e-05	3.10824e-05	0.000122633	0.000122601	-0.000211223	0.000116245	0.000141973		0.000805621	9.00718e-05	-0.000176764	1.6649e-05	-0.000337014	1.03236e-05	-0.000143738	1.47374e-05	-0.00041522	-0.000141735	-7.76196e-05	-0.000228445	0.000750742	0.000212957	-9.27564e-05	0.000409526	-3.53708e-05
-0.000109016	-0.000171378	0.000395415	-0.000209002	-0.000134104	-0.000711244	-0.000314146	0.000180588	-0.000256031	-8.09985e-05	-8.07946e-05	-0.000140139	-0.000264804	0.000270584	-0.000435632	-0.000520588	-0.000266747	1.22946e-05	-7.07364e-06	-0.000175314	-0.000447573	-0.0001632	-0.00090513	-0.000292845	-0.000115199	-0.00025915	-0.000148767	2.5881e-05	-6.03284e-05	0.000135532	-4.67845e-06	-5.9077e-05		0.000403233	0.000271566	0.000153593	0.000351446	0.000158788	0.000117873	-0.000117576	0.000714074	0.000137152	-0.000128527	5.24945e-05	8.52961e-05	-0.000129678	0.000238458	0.000643836	9.85319e-06	0.000343982
-0.000218081	0.000220895	0.00102755	-9.93184e-06	0.000139522	-3.66471e-05	3.81828e-05	-0.000943606	-1.56388e-05	-0.000120456	-0.000206241	-0.000338852	-0.000469737	-5.58507e-05	0.000202783	7.27118e-05	-8.05773e-05	6.17506e-06	-0.000132474	3.66001e-05	-0.000318299	0.000467119	-2.94726e-05	-0.000128404	0.000126539	-0.000178591	-0.000183073	-0.000291281	-0.000168624	0.000287372	0.000176855	6.36056e-05		0.00043091	-0.000180023	-0.000554499	-7.62969e-05	-2.6029e-05	-9.99006e-05	0.000157946	0.000246124	-0.000349594	-9.7877e-05	0.000185624	0.000366261	4.4066e-05	-0.00022096	-0.000213188	-0.000383588	8.56231e-05
-0.000122713	0.00064531	-5.54464e-06	8.08089e-05	6.2573e-05	0.000260655	-0.000221879	-9.19239e-05	0.000195944	0.000271209	-0.00014226	-2.27329e-05	0.000140586	-0.000395072	0.000237587	-0.000347547	-0.00055508	3.53179e-05	-0.000106135	-0.000209379	-0.000167321	-0.000129291	-0.000131663	2.4551e-05	0.000457359	0.000352828	0.000285555	-4.65491e-06	0.000165142	-0.00022386	0.000258125	0.000154938		0.000103984	-8.69184e-05	8.66097e-05	0.000210185	-0.000105348	0.000294025	0.000378674	-3.82292e-05	-0.000321976	-0.000409132	-0.000172642	5.57605e-05	0.000309316	-2.5984e-07	-0.000272807	-1.73544e-05	-0.000115758
0.000332405	-0.000215538	-0.000296745	-0.000419577	0.000165216	0.000415316	0.000212925	-3.64804e-05	-0.000247818	-0.000192715	-9.70041e-05	7.37762e-05	-0.000220736	-0.000143605	-0.000289318	-2.86996e-05	4.9879e-05	-0.000716176	-0.000132404	-0.000122474	-3.82674e-05	-0.000385237	0.000449165	0.000178931	-0.000533231	-0.000134728	0.000242884	-0.000570043	5.22467e-05	-0.000282664	-0.000426727	0.000116778		0.000119805	3.99329e-05	0.000671076	0.000530051	-0.00133112	-0.000149207	0.000131694	-2.26283e-05	0.000104318	-0.000249495	-6.70035e-05	0.000128972	-0.000157881	-0.000393773	-0.000258334	-0.000392286	7.7927e-05
-0.000166027	-0.000346457	-0.000450933	-0.000166013	6.41147e-05	-8.04659e-05	-0.000375626	0.0001574	0.000240398	0.000791984	-0.000404222	-0.000239747	-0.000168661	-0.000304964	-0.000237264	-0.000550072	-8.18455e-05	-0.000161882	-0.000421614	-0.000251168	-0.000170699	-0.00017719	-3.81754e-05	-0.000312729	-5.93946e-05	-8.73485e-05	-2.24794e-05	-0.000130982	0.000190057	0.000163669	0.000250127	-8.85517e-06		0.000159297	0.000116608	-0.000663873	-0.000482604	-0.000185187	-0.000200659	0.000159839	-0.000447137	-0.000248129	0.000152433	0.000173222	-2.41075e-05	-0.000335111	-0.000111984	-0.000342683	0.000308755	0.000283436
-0.000369866	-0.000261137	-8.20174e-05	9.97672e-06	0.000228511	1.0633e-07	-3.96436e-05	-0.000207353	-1.39326e-05	-5.45553e-06	-1.44457e-05	0.000358156	-0.000141853	0.000109869	-0.000172506	-0.000249806	0.000675611	0.000219256	-9.42827e-05	0.000367712	-0.000619633	-0.000503539	8.22577e-05	-0.000167051	-0.000432	-0.000150772	-0.000166406	-1.59168e-05	1.27901e-05	0.000114961	0.000134006	-0.000435548		0.00026168	0.00011103	-0.000537302	-6.72884e-05	0.000194763	-4.64802e-05	0.000320119	-4.03131e-05	0.000122371	-0.0006133	-0.000223205	-0.00027251	-3.11429e-05	9.05619e-05	-0.000140512	0.000374082	-0.000375062
0.00015235	0.000188339	0.00016636	0.000248868	-0.00025574	0.000283055	-7.54924e-05	-0.00013991	4.78704e-05	7.95455e-05	-0.000535886	5.80971e-05	-0.000197495	4.35975e-05	0.000143301	-0.000210234	-0.00011127	0.000512461	9.35917e-05	0.000285198	-0.000367086	-0.000171478	-0.000225005	-0.000125113	-0.000339896	0.000648259	-5.04906e-05	-0.000270015	-0.000251815	-0.000101734	0.000163972	0.000363869		-0.00029733	0.000369277	-0.000381514	0.000167007	0.000137939	0.000246976	-0.000156201	-3.98689e-05	0.000160827	-0.000331844	4.8282e-05	-0.000114564	-0.000149606	4.63947e-05	-9.42212e-05	0.000116878	-7.35682e-05
-8.50977e-05	0.000224339	-0.00055822	1.33024e-05	0.000275281	-0.000256045	4.19981e-05	0.000235016	-0.000262365	-0.000243698	6.50033e-05	-9.51098e-05	-7.90311e-07	0.000462406	-0.000241132	-0.000106246	-0.000303143	-0.000339272	0.000224562	0.000138409	7.1856e-05	2.65252e-05	-0.000426105	-6.85624e-05	-0.000465232	-0.000143632	-0.000288789	-1.213e-05	-0.000632494	-0.000267192	1.40962e-05	0.000179951		6.60282e-06	0.000147972	1.5547e-05	-0.000222643	-0.000250181	0.000410289	6.93844e-05	-0.00078102	-0.000214711	-0.00069554	7.55498e-05	-5.60666e-05	-3.09979e-05	0.000264322	-5.33636e-05	-0.000113287	-0.000292018
-5.16882e-05	-0.000283398	-0.000157655	-0.000163612	-9.04893e-05	-0.000308219	-2.99981e-05	-0.000292094	8.93307e-05	-9.96051e-05	0.000255999	-0.000261209	0.000472351	-0.00032279	1.32161e-05	0.000449979	0.000201181	0.00026811	-2.97839e-05	0.00028476	3.59984e-05	0.000398392	0.000178278	0.00013476	-0.000108625	0.00038672	4.78139e-05	0.000235182	-7.51889e-05	1.31421e-05	0.000285335	9.70508e-06		0.000651837	0.000119202	-0.000270219	-0.000378578	-9.39432e-05	-0.000112143	-4.30457e-05	-9.83023e-06	-0.000111052	-0.000125352	-0.000367976	0.000178885	-0.000219906	-2.07185e-05	-0.000239593	5.25023e-05	-0.000171187
0.000545411	0.000173753	-4.11985e-05	-0.000194592	-0.00047965	0.000177443	0.000150553	-0.000480519	-8.06306e-05	-4.61132e-05	3.12286e-06	4.09437e-06	0.000101072	-5.97281e-05	2.44229e-05	0.000173022	0.000106776	-3.96355e-05	-0.000307069	3.28363e-05	-9.56579e-05	8.28382e-05	-0.000265047	0.000129968	-0.000153335	-0.00029732	0.000216836	2.11487e-05	0.000289314	-0.000211733	-4.68041e-06	0.000626578		0.000625195	0.000228007	-0.000101537	-0.000190535	0.000360486	0.000347262	2.13434e-05	-0.000182337	-0.000105228	-0.00010455	-0.000289512	-0.000255285	-0.000212605	-0.000362364	-6.12331e-05	-0.000484014	-0.00023487
-3.44532e-05	-0.000200831	8.73657e-05	-0.000228513	-0.000123539	-0.000361292	-2.32475e-05	7.94636e-05	-4.07271e-05	-0.00034905	-0.00031329	-0.00021811	0.000276626	7.54081e-05	0.000399594	-0.000245598	-0.00042951	-0.000140744	0.000231033	0.000280437	0.000119208	0.000102231	0.000176987	0.000474305	-0.000733853	7.68112e-05	0.000156608	-0.000178739	-3.41361e-05	2.52322e-05	0.000177936	4.56217e-05		-3.7003e-05	0.000383878	8.95546e-05	2.65778e-06	-0.00026633	-3.98068e-05	-7.41896e-05	0.000161831	-0.00061747	-0.000173472	-0.000141335	7.27935e-06	-0.000187796	-7.35835e-05	0.000104048	0.000120985	-0.00055649
-0.000697911	-0.000175968	1.5446e-06	-8.33081e-05	0.000394401	-0.000424498	0.000180489	0.000136367	-0.000241588	-7.86347e-05	8.13864e-05	-5.52776e-05	-0.000220833	8.45792e-05	-7.19383e-05	0.000320062	0.000106024	0.00025945	0.000129314	0.000765819	0.00040674	0.000309443	8.94466e-05	-0.00016608	0.000142078	-0.00025268	-6.98794e-05	6.62584e-05	-0.000252024	-0.000471938	-5.03912e-05	-0.000135032		-0.00030147	0.000190898	-0.000190835	7.88819e-05	1.40933e-05	-0.000774129	-0.000209602	0.000135137	-0.000189679	-0.000272304	-0.000339902	2.82799e-06	-0.000384469	-8.88874e-05	0.00022762	-0.000348523	-0.000367212
7.95173e-05	-0.00022154	0.000208873	4.70931e-05	0.000111727	-0.00014872	0.000169261	0.000360914	0.000152055	0.000128626	-0.000417849	-5.20721e-05	0.000425345	-6.59544e-05	0.000228775	0.00028096	0.000126985	0.00106172	6.2482e-05	0.000163514	0.00027522	1.01256e-06	9.86402e-05	-0.000177337	-0.000127049	7.07526e-05	4.2078e-07	-0.000246851	0.000432622	-0.000129647	-5.81841e-05	-0.000120754		0.000183898	0.000291564	5.04523e-05	8.35636e-05	-4.64512e-05	-0.000533572	-0.000188223	-3.39248e-05	-2.49453e-05	-0.000255871	0.000153238	-0.000422257	-4.24871e-05	0.000266016	0.000483083	0.000107178	-2.45376e-05
-0.000341304	2.93238e-05	7.28319e-06	0.000278323	-0.000106177	-3.37423e-05	-0.000150304	0.000340777	7.76972e-05	7.01919e-05	0.000237497	-0.000125267	0.00364919	-0.000190311	-0.000316139	-3.30696e-05	0.000223637	-0.000201604	0.000242227	-0.000303733	9.05114e-05	2.59423e-05	-0.000368435	0.000225407	6.3847e-05	-0.000125175	-0.000103826	-0.000723169	0.000504603	-6.18366e-05	-4.14106e-05	-0.000118227		0.000250317	2.46262e-06	0.000388951	-0.000473459	-6.22242e-05	0.000159622	9.86285e-05	0.000223806	-8.73997e-05	0.000123124	6.15588e-05	0.000264147	-0.00162638	0.000278933	0.000196655	0.000340266	0.000174274
-0.000124596	0.000410296	-7.95425e-05	-9.87467e-05	0.000249093	-0.000176451	0.000304689	0.000287655	0.000223724	-5.86538e-05	0.000461248	0.000200828	0.00010185	-0.000305243	0.000127884	-2.35474e-05	0.000179589	-6.85893e-05	-9.21153e-05	0.000199224	-0.000458093	-0.000462489	0.000595617	-0.000532134	7.62488e-05	0.000286108	4.56425e-05	0.000360332	0.00039118	0.000134255	-1.41987e-05	5.78563e-05		-4.31841e-05	-0.000501411	-0.00012271	-6.46323e-05	-2.4595e-05	-8.17656e-05	-0.000138315	0.000236712	-6.27689e-05	-4.9018e-05	-7.30471e-05	4.24463e-05	-0.000202998	7.16738e-05	-0.000153352	-1.7583e-06	8.67733e-05
0.000171193	-0.000762734	-0.000164367	-5.75997e-05	-1.12416e-05	7.51497e-05	-0.000334334	0.000148595	0.00014957	-0.00020253	0.000475407	0.000179987	0.00149288	0.000213644	-0.000120815	0.000414364	0.000409128	0.000684612	0.000431897	1.61517e-05	2.66743e-05	4.25457e-05	0.000322027	0.000141254	0.000303202	2.02113e-05	0.000365531	0.000151367	0.00014529	0.000184452	-0.00016964	0.000355445		-9.21447e-05	5.06476e-05	0.000222617	-9.88409e-05	0.000198775	1.53054e-05	-0.000197164	-0.000480425	-0.000456546	-0.000185755	0.000161226	-0.000140793	0.00145543	-0.00037782	-0.000219531	-0.000109267	-0.000146039
-0.000212688	-0.000241799	0.000176152	9.01903e-05	0.000109516	5.91293e-05	0.000666147	0.000277001	0.000513152	9.64815e-05	0.000424234	0.000314076	0.000335692	3.13709e-05	0.000409467	0.00034346	0.000146105	2.20746e-05	0.000122866	0.000146667	-2.73102e-05	-8.55476e-05	0.00037545	-3.1949e-06	0.000242617	0.000552828	4.12375e-05	3.76731e-05	0.000240821	-1.77622e-05	0.000346179	0.000144379		-0.000103419	-0.000139908	2.13775e-05	-0.000372559	-0.000551059	-0.000374182	-0.00022461	0.000231695	-7.93531e-05	-2.67859e-05	0.000237693	-2.46688e-05	-0.000178734	0.000344106	-0.000663491	6.17082e-06	-1.96463e-05
-5.24776e-05	-0.000398661	-2.34981e-05	0.000269447	-0.000123815	0.000834816	8.00373e-05	-5.36815e-06	-0.00012737	0.000416872	0.000160086	0.000964525	0.000331151	0.000635196	0.000256932	0.000484135	-9.34427e-05	0.000131831	2.4567e-05	0.000504422	0.000140728	-0.000280906	-0.000182654	0.00039039	3.15665e-05	-9.1231e-05	0.000248667	0.000259425	0.000221884	-0.00010705	0.000240991	0.00038233		3.89879e-07	2.74424e-05	0.000214526	-0.000163664	-0.000156139	-0.000415387	0.000151396	-0.000326896	0.000346444	0.000422443	0.000128541	-0.000568366	0.000280559	-0.000527069	-1.90396e-05	-2.3804e-05	0.000142495
-0.000202028	-0.000214098	1.87691e-05	0.000157943	0.000256497	5.72502e-05	0.000132239	0.000472204	0.00046448	0.000257634	0.000525744	0.00058174	0.000447482	0.00221341	0.000372894	0.000482909	0.000384439	0.0002906	0.000242983	0.00014239	0.000423157	0.000332061	0.000182586	-3.0148e-05	0.000102972	0.00037808	-0.000229553	0.000189707	-0.000450791	0.00024606	-0.000359732	-2.53078e-05		3.05834e-06	-0.000216668	-5.95901e-05	-0.000153768	3.76967e-06	-0.000137713	0.000263756	-2.66978e-05	-0.000174528	-1.28403e-05	0.000162074	-0.000320041	-1.92725e-05	0.00147591	-0.000271489	0.000156508	2.69439e-05
0.00017064	0.00031429	-0.000139399	-0.000540837	-0.000114567	1.403e-05	0.000230917	0.000556917	-0.000160571	0.0003246	0.000363601	0.000580155	0.000517253	0.00022485	0.000367319	-0.000207166	-2.55839e-05	0.000102519	0.000466816	0.000195635	0.000445683	0.000503897	-5.79081e-05	0.000166335	-0.0001242	0.000136252	-7.76899e-05	-2.32745e-05	0.0001014	2.19246e-05	0.000155244	0.000268054		-0.00053515	-0.000679473	-0.000914075	1.80648e-05	-0.000491408	-0.000427987	3.23065e-05	-0.000267205	-0.000241202	-0.00015191	9.34696e-06	-0.000152892	7.4336e-05	0.000371788	-0.000194328	0.000174905	3.89719e-05
-0.000348973	2.97843e-05	-0.000105003	-0.000241256	0.000113483	0.00033631	0.000602005	0.000285722	0.000336636	3.08169e-05	0.000284221	0.000718043	0.000267639	0.000158974	0.000128661	-0.000104592	6.64928e-05	0.000121142	-0.000187274	0.000195153	-0.000700525	-3.6871e-05	0.000896833	-3.79466e-05	0.000106755	0.000217708	0.000228224	0.000299763	-6.91678e-05	0.0003763	0.000480912	-0.000146316		-0.000481081	5.01101e-05	-0.000855573	-0.000107752	-0.0003115	-0.000242704	-0.000158735	-4.62753e-05	-0.000417759	-8.85171e-05	-0.000184388	0.000271752	0.000108429	-0.000181261	-5.23362e-05	0.000459904	-7.59289e-05
-4.76579e-05	-0.000188994	0.000225018	0.000331252	0.000238659	0.000192018	-0.000195886	0.000489511	0.000458737	-1.41738e-05	0.000389376	-0.000253411	0.000151984	0.000145546	0.000133016	0.000538661	0.000352383	2.1247e-05	0.000311259	-0.000216368	-0.000259511	-0.000313925	-0.000252421	-0.000118527	6.59792e-05	9.26138e-05	6.86965e-05	-0.000133976	-0.000160633	4.40758e-05	-0.000122707	-0.000189159		0.000345731	0.000381018	-0.000293627	-0.000425384	0.000102551	-0.000188371	-0.000246661	-0.000674651	-5.6569e-05	-4.34708e-05	-0.00030132	0.000904215	-0.000195643	-0.000137018	0.000221632	-5.92611e-05	0.000158433
-0.000121244	-0.000445605	0.000921411	4.71308e-05	0.000161922	0.000581342	0.000149341	0.000188956	-0.000262083	0.000329843	0.000161139	0.000340717	0.000159904	0.000368222	0.000258124	-0.00049798	0.00019478	-1.6776e-05	3.45038e-05	0.000173393	2.1383e-05	0.00026445	0.000151144	0.000369397	-0.000154238	8.89137e-05	6.06841e-05	-0.000236196	0.000354597	9.7246e-05	0.000337298	-0.000755799		6.56018e-05	-0.000170874	-0.000542053	-0.000397963	0.000398432	-0.000328496	-0.000584066	-0.000332598	0.000163596	-0.000578928	4.14816e-05	0.000222853	-0.000117991	-0.000419486	4.26676e-05	0.000247729	-0.000102199
0.00048992	0.000222244	0.000275686	0.0011012	0.00032083	0.000257482	-0.000150215	0.000211166	2.31467e-05	0.000338464	0.000144349	-5.28808e-06	3.13409e-05	0.000153034	0.000589943	0.000273554	-1.25648e-05	0.000222229	0.000388326	-0.00014251	-0.000100974	-0.000242035	0.00061621	5.68057e-05	-2.04561e-05	-0.000352976	-0.000258413	0.000233114	-9.70858e-05	0.000100117	0.000532686	-0.000526934		-0.000147332	-1.66921e-05	-0.000167259	-0.000263582	-9.11657e-05	0.000211433	-0.000304833	-3.37492e-05	-2.01544e-05	8.2418e-06	-0.000111208	2.15152e-05	-0.000279141	0.000447321	-0.000221646	-0.000345746	-0.000245611
0.000700336	-0.000438117	0.000226105	0.000640216	0.000183927	-0.000386282	-0.000145258	0.000132239	0.000194167	-2.14678e-05	0.000164536	-7.68687e-05	0.000219968	0.000125803	4.82049e-05	-0.000117754	0.00052411	0.000160942	0.000264997	0.000124739	-0.000495232	-4.25898e-05	-0.000103933	0.000112402	0.000374041	0.000205038	5.71293e-05	-0.000316021	0.000272627	0.000223858	0.000393019	0.000179522		4.95948e-05	3.44173e-05	0.000153201	-8.5119e-05	-0.00023249	-0.000244189	0.000126825	2.54829e-05	0.000168666	-0.000398266	-0.000310381	-8.60889e-05	-4.00782e-05	0.000281722	-7.21698e-05	-0.00021828	1.38125e-05
3.97394e-05	0.000405056	0.000821707	0.000239084	-0.000210345	0.000790005	1.00013e-05	-2.86462e-05	-6.55726e-05	-0.000229887	-5.01715e-05	0.000196912	1.6271e-05	-9.559e-05	0.000167087	0.000157414	0.000225861	4.64192e-05	-0.000122067	-0.000146483	0.000150912	-0.000120689	0.000115003	0.000237654	0.000329222	-0.000195443	-3.81746e-05	-3.87387e-05	7.15347e-05	4.36805e-05	0.000493695	0.000225726		-2.62809e-05	0.000319951	7.84182e-05	-0.000185771	9.67462e-05	-3.49018e-06	0.000117099	0.000144548	-0.000118048	3.39831e-05	-0.000171664	0.000286047	0.000206216	-0.000164196	1.53281e-05	-1.31369e-05	1.53158e-06
-2.86591e-06	0.000403642	0.000498494	0.00079201	0.000159894	-5.97937e-05	2.20735e-05	0.000223699	-2.62825e-05	0.000340459	-0.000278884	-0.000574966	0.000551712	0.000166789	0.000248478	-7.90435e-06	0.00010152	0.000230612	0.000149951	-0.000163511	-4.95262e-05	0.000256456	0.000998652	0.000479241	-7.00645e-05	-0.000108093	-0.000231916	-5.4498e-05	3.40004e-05	-5.84186e-05	0.00047362	0.000105523		-0.000270618	0.00039939	-4.11878e-05	-0.000187381	-0.000405414	3.43312e-06	-5.46181e-05	-3.20636e-05	-2.16014e-05	-0.000507903	-3.35002e-05	0.00016812	-5.00035e-05	0.000200817	-1.9318e-05	7.08102e-05	0.000137617
0.000139115	0.000185144	0.000387872	0.000162724	-7.51551e-05	0.000410735	-2.4352e-05	0.000694706	-6.84501e-05	0.000244659	-0.000128227	0.000127474	0.000231078	-0.000238435	0.000368079	0.000239285	0.000332052	0.000112841	0.000244899	0.000496511	-0.00032646	-0.0004453	0.000147214	0.000121852	0.000260233	0.000109699	-0.000136697	8.57277e-05	-0.000178482	0.000273216	0.000277635	0.000494791		-7.68734e-05	0.000534617	3.36868e-05	0.000121208	0.000227364	0.000435378	-0.000273078	-0.000710809	2.57955e-05	-0.000374893	0.000270277	-0.000276951	6.4015e-05	-0.000124069	-5.16723e-05	-0.000264008	1.08318e-05
0.00032204	-8.05918e-05	-0.000146975	-0.00020538	0.000220834	1.58569e-05	0.0003313	0.000342394	-0.000208918	0.000262238	-0.000168102	-0.000149655	-5.58302e-05	-0.000145565	8.93317e-05	-5.15286e-05	0.00011758	0.000454228	-0.000187359	-0.000110894	0.000282901	-4.91656e-05	0.000376166	2.91426e-05	-0.000202811	-0.000262774	0.000234794	0.000191043	0.00028517	0.000445461	-0.000404565	0.000108249		6.29752e-06	-0.000160256	-0.00024268	0.000308844	-2.97641e-05	0.000457168	-0.000172231	-0.000313558	5.32581e-05	-0.00062464	0.000169065	0.00037101	-0.000119061	0.000148191	-0.000227476	-0.000226573	-0.000221763
-0.000333868	-0.000727741	-0.000237147	-0.00038129	5.68564e-05	0.000114433	8.4792e-05	0.000558193	1.89868e-05	-6.47226e-05	-0.00024928	-0.000111122	-2.31529e-05	5.66432e-06	0.000213514	-0.000122312	9.96681e-05	-0.000157942	3.85532e-05	0.000160259	-2.373e-05	0.000112548	0.000186629	-6.45596e-05	0.000381403	0.000800682	0.000197938	0.000215551	-0.000189672	0.000272634	3.91113e-05	-0.000232908		-0.000117771	8.81556e-05	-0.000176962	-0.000133795	-0.000597409	1.15557e-05	-0.000172951	-4.5777e-05	0.000549659	0.000665186	-0.000179065	-0.000250937	5.74008e-05	-0.000324114	-0.000444229	0.000255833	0.00033378
2.98759e-05	-0.000184483	-0.000454876	-0.00011228	0.00017492	-0.000116694	-0.000755505	-0.000106269	5.98427e-05	-9.80643e-05	-0.00027925	-0.000126498	8.44591e-06	-0.000273921	-8.5041e-05	6.5505e-05	0.000253681	-9.71894e-05	0.000504869	-0.000169466	-1.66067e-05	0.000192199	0.000363063	0.000392445	0.000693684	0.000857335	0.000452204	0.000307211	0.000142102	-0.000142674	-8.91668e-05	0.000168216		-0.000118318	0.000343646	0.000161719	-0.000369686	-4.74485e-05	-0.000342704	-0.000753012	0.000435623	-9.73462e-05	-0.000179387	-0.000246086	0.000150685	-0.000149256	1.10577e-05	-7.77931e-05	-0.000102275	6.68597e-05
-0.000388842	2.88622e-05	-0.000103631	-0.000232378	-0.000140455	-0.000422641	-1.39885e-05	-6.48764e-06	-0.000244345	0.000159309	2.53953e-05	0.000178455	-1.23768e-05	0.000263925	-0.000148984	3.53584e-05	-9.17645e-05	-0.000407345	0.000305872	5.40578e-05	0.000543804	1.63949e-05	0.000565884	0.000270058	-5.11411e-05	0.000116642	0.000253534	0.000415372	-0.000124921	4.03603e-05	-0.000108347	9.03628e-05		2.45051e-05	0.000157188	-0.000152714	2.41028e-05	-7.94113e-07	-0.000182905	-0.000252122	8.10466e-06	-0.000177219	0.000189396	0.000241049	2.17103e-05	0.000232164	0.000278244	-0.000453956	1.41665e-05	-3.45367e-05
0.000241507	2.05482e-06	-0.000386767	0.000241032	-0.000260528	-4.25701e-05	-0.000710774	0.000162847	0.000200435	0.00027134	5.9178e-05	-4.18386e-05	-0.00021731	-0.000234439	-0.000194622	-0.000100061	-5.2036e-05	0.000140846	0.000250078	0.000371942	-0.00030347	0.000157433	0.000562542	0.000868827	0.000759871	0.000235217	0.000329391	-7.49731e-05	4.3641e-05	0.000278993	0.000167617	-7.75108e-05		-0.000380888	-0.000349348	7.40125e-05	-0.00011427	2.49801e-05	-0.000534419	0.000176114	-4.45819e-05	8.05834e-05	0.000342327	-0.00032367	7.4759e-05	-6.56902e-05	-6.95158e-05	0.000468843	9.58355e-05	-7.6913e-05
0.000296286	-0.000184536	0.000214175	-0.00012462	-0.000160851	4.59789e-05	0.000189557	-2.91902e-05	0.000129195	0.000481085	-0.000298894	-0.00012427	-0.000161886	-0.000310136	0.000317369	0.000997229	0.000190416	-5.47079e-05	-0.000315395	8.21134e-06	2.02226e-05	-0.000667993	0.00047652	0.000224661	0.000724001	0.000711577	0.000517089	8.75013e-05	0.000201604	-3.5959e-05	0.000229543	0.000563317		-0.00049265	-0.000109872	-0.000823868	7.84853e-05	-0.000199734	-0.000231709	-1.05694e-05	-0.000114438	4.24158e-05	-0.000754457	-0.000794383	0.000533227	7.58668e-05	-0.000341526	-1.1647e-05	-0.000536773	6.07626e-05
5.86202e-05	-0.000166242	-2.69624e-05	-0.000412975	-0.000133735	5.08689e-05	-0.000424453	0.000104055	-0.000225375	-1.88258e-05	4.82762e-05	0.000288034	0.00014834	-0.000357091	0.000122309	-0.000191218	-0.000105982	-4.43523e-05	0.00021865	0.000139836	0.000105463	9.77283e-05	0.000296812	0.000244667	0.000461291	0.000473641	0.000183796	6.13241e-05	3.67046e-06	4.61022e-05	0.000469143	0.000285837		-0.000144194	0.000149186	-6.50865e-05	2.52185e-05	-0.000411515	-0.000157576	-0.000583976	-0.000281719	-2.21159e-06	0.000332102	-0.000218843	0.000158008	0.000142252	-9.73576e-06	-0.00011373	0.000507653	-0.000451118
0.000194866	0.000141471	-0.000444314	0.000248467	0.000181756	0.000139331	-0.000475754	2.62543e-05	-5.44508e-05	3.93029e-05	-0.00010492	0.000529986	0.000166442	0.000122444	0.000292522	7.59353e-05	5.66072e-05	-0.000137742	-0.000145682	0.000457429	-0.000260466	9.3238e-05	0.000375127	0.000295828	0.000423071	0.000302605	-2.80215e-06	0.000173652	5.23627e-05	0.000852394	-0.000275576	3.3094e-06		-0.00026336	0.000180965	0.000604734	7.13856e-05	0.000480062	-0.000201091	8.21705e-05	0.00012483	-0.000126299	9.02481e-05	-0.000416851	-0.000627443	0.000128336	-6.68424e-06	-0.000260589	-0.000322622	2.01479e-05
-3.86917e-05	0.000111596	-0.000303817	0.000266477	-0.000316778	0.000506982	-0.000377518	0.00013814	-0.000762081	-0.000344424	-5.73907e-05	0.000153493	0.000279333	0.000313896	0.000133923	-0.000161857	5.05531e-05	0.00024946	0.000404852	0.000171661	-0.000654558	-9.15002e-05	0.000224531	0.000447521	0.000520638	0.000341057	0.000469306	0.00024754	0.000320083	-0.000226748	-0.000182433	7.48923e-05		-6.64719e-05	-0.000554619	0.000156655	-2.77393e-05	-0.000200187	-0.000667682	-0.000206778	-0.00036771	0.000226727	-6.27991e-05	-0.000114705	-8.68612e-05	-0.000232598	-0.000164858	-0.00030843	2.31426e-05	-0.000182536
6.89947e-05	-9.36581e-06	4.05099e-05	-1.3013e-05	0.000392773	-0.000111775	0.000417534	4.66767e-05	0.000175631	-0.000100665	-0.000114625	0.000290629	9.62685e-05	-7.50697e-05	-0.000190452	5.91505e-05	-0.000189063	8.25827e-05	0.000187732	-0.000144022	-9.84808e-06	0.000132333	-3.56036e-05	0.00018334	0.000224767	0.000461439	0.000871322	0.000463035	0.000441841	-0.000277003	0.000142757	0.000148911		0.000155599	-0.000203045	7.83472e-05	0.000203782	2.76135e-06	-0.000335973	0.000101979	0.000169552	-0.000502168	0.000200082	-0.000431924	-0.000319881	-0.000109536	-0.000244863	-2.16851e-06	-0.000359029	-0.00011286
-4.07643e-05	-6.74236e-05	0.000256897	-8.12673e-05	0.000226747	-0.000191333	0.000111944	0.000275064	-2.8046e-05	-9.67879e-05	0.000144338	-0.000269866	0.00026211	-9.94913e-05	0.000432039	-0.000255809	0.000327454	0.000161663	0.000286753	0.000265446	-0.00013201	0.000468425	3.84694e-05	0.000223357	0.000412682	0.00024799	0.000466597	0.000397931	-0.000397108	0.000236644	0.00117664	0.00112217		6.38162e-05	0.00010883	-0.000312633	3.51469e-05	0.00017034	0.000227279	-0.000157202	-0.000252324	0.00014397	-0.0003376	-2.97293e-05	-0.000182936	-5.94761e-05	-0.00041894	-0.000471763	-0.000423167	-0.000143657
3.61783e-05	0.000254007	4.11013e-05	0.00036788	-0.000291702	0.00036207	0.000166053	-0.000114771	7.21643e-05	0.000123304	0.000396191	0.000134273	-4.69612e-05	-9.03362e-05	-0.000108697	0.000345134	7.17377e-05	0.000419841	6.01368e-05	0.000261556	-5.15178e-05	-6.33366e-05	0.000107961	4.77271e-05	0.00032016	0.000646375	6.0783e-05	0.000211368	6.08428e-05	0.000560393	0.000375577	-0.000625852		-0.000377604	-4.34481e-05	-0.000168305	-0.000344776	7.13605e-05	-0.000437831	0.000138868	-0.000417053	-0.000451812	-0.000410312	-0.000470374	-0.000165899	-4.39964e-05	-5.81122e-05	-0.000685566	-0.000310738	4.61247e-06
9.31686e-05	0.000360232	4.02343e-05	0.000198066	0.000132493	0.000253615	0.000235062	0.00025831	-6.76203e-05	-0.00012343	7.7362e-05	7.27484e-05	0.00042471	6.25781e-05	1.19027e-05	-9.05149e-05	0.000423175	3.0138e-05	-0.000147942	9.88642e-05	-1.6073e-05	-4.67162e-05	0.000120098	0.000167045	0.000208522	0.000350963	0.000396651	8.05233e-05	0.000169657	0.000243384	0.000216004	0.00034584		-0.000227373	-7.85694e-05	-0.000251596	-0.000140332	-0.000190244	-0.000284527	0.000113899	-8.60312e-05	-0.000515224	0.00129632	-0.000266629	-0.000147598	-0.000307959	-0.000475374	-0.000599324	0.00014527	-7.60929e-05
0.00034644	2.43773e-05	3.59965e-05	0.000196173	0.000559387	6.29274e-05	0.000209253	-0.000118884	-9.85983e-05	-8.6722e-05	0.000524798	-4.20489e-05	-0.000221731	-0.00027794	0.000218511	-0.000435215	2.18639e-05	0.00013717	0.000254379	0.00011684	0.000357033	0.000244174	-0.000197811	0.00036749	0.000278864	0.000203695	0.000205551	6.48484e-05	-9.51707e-05	2.64252e-05	-4.07204e-05	5.25109e-05		-0.000520714	-8.75162e-05	-0.000119065	-0.000293785	-0.000236175	-0.000158779	-0.000175985	0.00014591	-0.000510527	-0.000380088	0.000406632	-0.000108278	2.25134e-05	-0.000283212	-0.000271669	-0.000288411	6.93885e-05
-0.000584145	-0.000774421	-0.000554587	0.000189121	0.000190151	0.000162372	-1.86506e-05	4.89825e-05	0.00014813	0.000261811	0.000273576	-0.000862558	-4.46838e-05	0.000174546	0.000231085	-0.000131687	-0.000198028	0.000170257	-0.000602827	7.63392e-05	-4.0166e-05	-3.90559e-05	0.000195431	0.000200142	0.000150211	0.000678824	0.000269915	0.000371136	2.98185e-05	0.000281829	0.000175865	0.000287202		-0.000342199	-0.000294146	6.08076e-05	-0.000156348	-0.000253037	-0.000340553	0.000225241	-0.000353609	6.22578e-05	-0.000282439	-2.64709e-05	0.000325156	-9.54568e-05	-0.000216246	-0.000230801	1.68891e-05	-0.000301594
7.49621e-05	-6.41917e-05	0.000410904	0.000139599	-0.000474808	7.2968e-05	0.000483535	0.000236035	-9.85527e-05	0.00029393	0.000174235	0.000107845	2.51356e-05	7.1853e-05	2.30963e-05	0.000342988	-0.000142915	-0.000190181	0.000105974	-9.42564e-05	9.84447e-05	0.000546775	0.000333749	0.000353605	-0.000283316	0.000279167	-0.000199469	0.000166364	-0.000114574	0.000422875	9.27749e-05	3.52539e-05		-0.000162253	-6.73764e-05	-0.000368828	-0.000167825	0.000176487	-0.000143786	-0.000702783	0.000181662	-3.10849e-05	-0.000143738	-0.000184509	-0.000609944	-0.000333475	-0.00028838	-0.000576539	-0.000288188	-0.000104686
-0.000310966	0.000260617	-0.000359004	-0.000184029	2.18383e-06	-0.000536601	0.000619693	0.000363407	-0.000142163	0.000258952	0.000108971	-0.000257696	-1.01516e-05	0.000131584	6.39702e-06	-0.000206919	0.000316584	0.000348072	4.93024e-05	0.00028153	0.000331019	0.000221646	0.000332071	0.000588942	-7.05049e-05	-0.000220885	-2.98952e-05	-6.72664e-05	0.000297892	0.000116062	0.000507523	4.7711e-05		-0.000495239	-0.000409725	8.07035e-05	-0.000191953	-0.000331062	0.000635374	-0.000692709	-8.75795e-05	-0.000397338	-0.000398068	-5.60958e-05	0.000334659	-0.000208917	-0.000239235	0.000141728	-6.12521e-05	0.000133416
8.9167e-05	-0.00018572	0.000148423	9.46904e-05	-0.000280418	0.000198794	8.05396e-06	0.000498298	7.62607e-05	-8.92944e-05	0.000239893	-3.16443e-05	-0.000456645	7.99928e-05	-0.000174795	-4.54553e-05	7.82639e-05	0.000176495	0.000294206	-0.000250907	7.38212e-05	0.000153843	0.000701787	0.000226956	-5.16186e-05	0.00058622	0.000394516	-5.86262e-05	-0.000163505	0.000264599	0.000365921	0.000256109		4.6893e-05	-0.000179187	7.8991e-05	0.000197081	-2.42337e-05	-9.92187e-05	-0.000351336	0.00020198	8.31358e-05	-0.000718306	-0.000209706	-0.000565362	-0.000169391	-0.000245562	-0.00020727	0.000223476	-0.000644684
0.000323151	0.000589709	8.79228e-05	-3.64784e-05	0.000267455	6.47702e-05	0.000248147	-0.000171803	0.000141244	0.00032052	0.000164839	-0.000177181	-6.35622e-05	0.000438763	0.000263744	0.000100477	0.000142713	-0.000107464	2.68696e-05	0.000340964	-0.000117027	-0.000112131	0.000132199	-0.000220527	-0.000174673	0.000236167	0.000307573	1.16706e-05	-6.9704e-05	-0.000177003	0.000174019	0.000395414		-0.000228782	4.29272e-06	-0.000182444	-0.000529369	-0.000235144	2.76779e-05	-2.65066e-05	-1.83266e-05	-0.000118385	-0.000264163	-0.00065618	-0.000398849	-0.000298776	-0.000377227	-0.000278349	0.000108812	4.81854e-05
0.000378605	0.000152673	5.85304e-05	-3.91752e-05	-0.000213336	9.19025e-05	-0.000119524	-1.41021e-05	7.73585e-05	0.000221678	8.6781e-06	3.43848e-05	6.07949e-05	0.000551784	3.30167e-05	0.000265748	0.000112525	0.000536132	0.000281222	-5.79222e-05	-0.000298774	-0.000160369	0.000220406	0.000411718	1.76323e-05	-0.000232885	-0.00021007	0.000465658	-0.000140871	0.000190436	0.000268801	0.000617887		-0.000937562	6.77084e-05	-0.000167315	-0.000547417	-7.08399e-05	-1.20912e-06	0.000477383	-8.12338e-05	2.18359e-05	-0.000571309	-0.000214515	-0.000126655	-0.00026715	-0.000336624	-0.000342228	-9.07382e-05	4.12634e-05
0.000291598	-0.000434743	0.000499223	7.5273e-06	0.000502232	0.000181962	3.89192e-05	0.000181288	-0.000151094	-0.000377847	-0.000102881	0.000288202	1.65402e-05	0.000199147	0.000369835	0.00120849	0.000133962	0.000282499	0.000664433	-0.000272939	0.000377714	0.000298053	0.00013986	0.000145917	0.000185138	0.000124692	-0.000197316	0.000357826	0.000238355	4.39922e-05	0.000502159	-0.000447059		-0.000500472	-0.000574177	4.61851e-05	0.000118456	-0.000503164	-0.000113592	-0.000501	-0.000287061	-0.000131492	0.00039879	-5.60625e-05	7.05482e-05	-0.000210353	-0.000509571	-0.000510947	-0.000586162	-0.00021426
0.000224265	0.000138622	0.000532996	-0.000218223	-0.000177323	3.81847e-06	0.000397252	-0.000251905	0.000151052	0.000236078	0.000275119	-8.02385e-05	3.28901e-05	0.000621168	0.000163571	-0.000130687	-3.2774e-05	0.000300378	6.48471e-05	0.000362278	-0.000252293	1.95567e-05	-0.000527866	0.000120238	0.000349576	0.000171955	0.000222031	0.00031797	0.000253684	-3.97483e-05	0.000250702	0.000206099		-0.000592934	-0.000323302	-0.000571022	-0.000296598	8.52968e-05	0.000179486	-0.000187524	-0.00120107	-0.000269358	-0.00016322	-0.000182425	-0.000198034	-5.05041e-05	-0.000426962	-0.000385648	-9.80209e-05	-0.00047374
-5.74981e-06	0.000139714	0.000318776	0.000244406	0.000390458	-0.000222426	0.000505333	0.00012304	3.50371e-05	-0.000108468	0.000309305	0.000464449	0.000182462	0.000277974	-0.000165643	-4.62894e-05	0.000183842	-0.000269662	-7.42548e-05	0.000774907	0.000194084	0.000660439	7.84089e-05	0.000262372	1.4437e-05	0.000415487	0.000191497	0.000352857	0.00031036	5.35415e-05	8.21237e-05	2.53736e-05		-0.000313449	-0.000597607	-0.000148438	0.000154963	0.000159546	-0.00030951	0.000207903	5.74497e-05	-1.19325e-05	0.000252684	-0.000163376	-0.000492349	-0.000222581	0.000113172	-0.000342391	-0.000111079	-0.000169028
0.00030564	0.000258719	0.000123843	0.000139347	0.000418131	-4.96689e-05	-0.000794149	-3.04329e-05	0.0002846	0.000189905	0.000403774	0.000140536	0.000493817	0.00047026	0.000332972	-0.000205069	-0.000485555	1.5788e-05	0.000253251	4.94461e-05	0.000204794	-0.00019471	0.00034047	0.0003655	-0.000140752	-5.48386e-06	-4.97154e-05	0.000194221	0.000184103	0.000151855	-0.000261434	-0.000226617		0.000206175	0.000136055	-0.000251578	-0.000126644	-0.000237299	6.33336e-05	8.40265e-05	-0.000146555	-0.000163101	-0.000324675	-0.000501193	-3.22555e-05	-3.41099e-05	-0.000396749	-0.000258874	-0.000531306	-0.00071247
2.96389e-05	0.000368776	0.000311871	-0.000395298	0.000808085	-0.000134265	0.00041004	-5.39089e-05	2.36982e-05	3.49914e-05	9.69532e-05	-0.000101556	0.00011699	0.000403715	0.000249712	4.23463e-05	0.000257345	0.000258541	0.000112154	-6.1302e-05	3.67515e-05	0.000350508	0.000325451	-0.00015983	0.000543953	-3.29471e-05	0.000223241	0.000491173	0.000161858	0.000100966	8.96213e-05	8.03605e-05		0.000372553	-0.000388046	-0.000245177	-7.11531e-05	-0.000379995	-0.000100729	-0.000199445	-4.4743e-05	0.000357444	-0.000178655	-0.000256981	-2.76308e-06	-0.000286055	-3.17631e-05	-5.11183e-06	0.000113884	-5.5264e-05
0.000517073	-0.000668764	-0.000294475	-0.000119322	0.000754818	-0.000118869	0.000186508	6.63757e-05	9.17756e-06	-0.000275091	0.000307433	0.000366454	0.000543912	0.000170503	0.000690936	-0.000115343	-5.42753e-06	-5.71367e-06	0.000230475	0.000478697	0.000592843	0.000246393	-0.000228346	0.000581295	-0.000286644	0.000561601	0.000175654	0.000464141	0.000288496	4.34135e-05	-4.86048e-05	-4.99149e-05		-9.56936e-05	-0.000440156	-0.000548108	-3.0529e-05	-0.000357415	-6.80157e-05	7.76753e-05	-6.47481e-05	-0.000294082	-3.71758e-05	-0.000840519	0.000248613	-0.00105561	-0.000609534	-4.13625e-06	-0.00021934	-0.000527206
-0.000472265	0.000405218	0.000502678	0.000413167	-0.00019393	0.000292994	-0.000366081	0.000327046	0.000321595	0.000255459	-0.000280109	-0.000276176	1.55158e-05	0.000320766	-0.000152235	0.000290332	0.00033361	0.000153265	0.000432548	0.000240102	0.000365007	0.000630326	6.41858e-05	-0.00019503	0.000329578	0.000718579	3.97769e-05	0.000632969	8.26949e-05	0.00017842	-3.0053e-05	0.000222437		-0.000146695	-0.000343431	-0.000182589	4.37589e-05	-0.000171251	-8.02361e-06	0.000662315	-0.000132007	-7.68887e-05	0.000131647	-4.71644e-06	4.7477e-05	-0.000136249	-0.000434592	-0.000381434	-6.13014e-05	-6.5733e-05
-0.000996372	6.90008e-05	0.000419722	0.00058751	3.23565e-05	1.75986e-05	5.25467e-05	0.000521603	6.8193e-05	0.000161029	0.000185144	-9.77363e-05	0.000256453	-0.00019486	-0.00022368	0.0004389	-5.71021e-05	0.000230023	0.000449911	0.000382217	0.000217022	0.000232687	9.55524e-05	0.000115915	0.000716805	0.000194697	0.000371807	0.000244355	0.000157132	0.000256571	0.000115216	0.000578362		6.28573e-05	-0.000429559	-0.000523905	-0.00109146	-0.00019079	-0.000189203	-0.000188784	0.000205183	-0.000362154	-0.000102309	-0.000602981	-0.000143856	-0.00038306	-0.000546521	0.000552357	0.000111213	0.000172489
7.01646e-05	0.000683633	3.57901e-05	6.02596e-05	0.000133336	-0.000145437	1.35461e-05	-0.00011727	-4.71651e-05	0.000235514	-1.20137e-05	0.000155174	0.00054203	0.000404789	0.000332015	0.000478004	0.000340131	0.000637336	0.000513188	-0.000110995	0.000787658	-1.55441e-05	0.000500583	0.000113879	0.000192544	-1.01495e-05	-6.58657e-05	0.000605841	0.0002307	-5.38905e-05	7.83917e-05	8.17426e-05		-0.000415378	-0.000465656	-8.39679e-05	0.000296093	-0.000121909	2.78111e-05	-0.000223345	-0.000408854	-0.000405005	-0.000283635	-0.000101896	0.000455613	-0.000205781	0.000155345	-0.000274751	-0.000312796	-0.000572903
-0.000474872	-0.000157262	0.000688506	-0.000143511	-0.000184705	0.000466975	4.25699e-05	0.0019743	0.000129375	8.98615e-05	-7.90946e-06	0.000410045	-6.08129e-05	-4.90725e-07	0.000363484	0.000145073	-9.50958e-06	0.000448886	-0.000320842	0.000534445	0.000181831	5.20372e-05	0.000235127	0.000280426	0.000141524	-0.000163069	-9.94758e-05	0.000421364	-6.31477e-06	5.85608e-05	0.000432689	-4.80039e-05		-0.000204227	0.000163805	0.000357559	-0.000106563	-0.000267782	-0.000838934	-0.00020055	-0.000559741	-0.000209177	-0.000215223	-0.000159238	-0.000267479	6.87759e-05	-0.000283488	-0.000156602	-0.000162461	-0.000431159
0.00015364	-2.97292e-05	0.000485438	0.000195896	-0.00032602	0.000436854	-5.17148e-05	9.2862e-05	0.000191458	0.000694371	-3.01759e-05	0.000224866	0.000472733	0.000116992	0.000719839	-6.85849e-05	0.000533852	1.16874e-06	0.000134786	0.000116476	9.13038e-05	0.000420317	0.00049068	3.64399e-05	0.000506013	0.000974009	0.000194022	0.000277907	0.00076331	0.000316644	-0.000372089	-7.20379e-05		-0.00079214	-0.000215448	-0.000536205	-0.000310628	-0.000142851	-0.000276741	6.00783e-05	0.000286387	0.000185848	0.000198919	-0.000260899	-0.000384336	-0.000470578	-0.000458529	-0.000440788	-0.000222542	-0.000686902
0.000719449	0.000559571	-1.14094e-05	-0.000165025	0.000300374	-5.44216e-05	0.000163697	8.80733e-06	9.99856e-05	0.000125962	7.23109e-05	6.40832e-05	0.000300603	0.000736291	0.000532382	0.000111372	0.000498379	0.00010946	-0.000109234	0.000482423	-0.000299471	7.52383e-05	0.000314085	0.000744334	0.000236501	0.000335341	0.000348902	-0.000153696	0.000223687	-0.000251762	0.000205541	6.09507e-05		-0.000820788	3.86367e-06	9.77009e-05	-0.000342845	-0.000503583	-0.000630046	-8.38913e-06	-0.000394393	-0.000124881	8.8657e-05	-0.000137704	-0.000361486	-0.000461378	-0.000184959	-0.000197018	0.000321347	-0.000503614
0.000512482	9.06637e-05	0.000345494	0.000211467	0.000202239	2.27114e-05	-0.000161236	-3.26523e-05	0.000250123	0.000198896	0.0002469	0.000340894	0.000329709	0.000796028	0.000472137	0.000269973	0.000682398	0.000453582	0.000487373	0.000533604	-0.000393494	0.000885921	0.00011249	0.000155235	0.00028063	0.000388292	-0.000100107	-3.49954e-05	0.000289864	0.000751734	-4.67472e-07	0.000631183		-0.000405759	0.000508705	-0.000217555	-0.000473932	-8.60193e-05	-0.000226184	-0.00040222	-0.000251014	3.20902e-05	-0.000177904	-0.000691362	-0.00033974	0.000184042	-0.000815833	-0.000715961	-0.000137489	-0.000362277
0.000146341	0.000467475	-0.000211387	0.000176263	0.000657639	6.48441e-05	0.000380336	0.000447131	0.00022325	0.000139265	-0.000285265	-9.0946e-05	0.000303074	0.000881824	-3.21993e-05	0.000179116	-0.000399326	0.000129928	0.000376453	0.00108872	0.000272934	-7.9878e-06	0.000452028	0.000440693	0.000391082	-0.000265155	0.000352497	-6.86086e-05	0.000463176	0.000575472	6.67216e-05	0.000554063		-0.000703954	0.000212664	-0.000275523	-7.57169e-05	-0.000810738	2.43693e-05	-3.77738e-05	2.33896e-06	-0.000922523	-0.000267565	0.000102217	0.000554335	-0.000485855	-0.000497394	0.000151344	-0.000195986	-0.000311069
0.000167042	-3.12345e-05	0.000145662	0.000337782	0.000139609	0.00042041	-1.48673e-05	4.79601e-05	0.000114833	0.000194252	0.000354297	0.000118938	0.00034739	0.000237592	1.2879e-05	0.000222205	0.000251401	0.00031574	6.32178e-05	1.60964e-05	-6.4164e-05	0.000298628	0.000441633	0.000566955	0.000519719	-0.000112622	-5.22831e-05	0.000512209	6.14064e-05	4.64201e-06	0.000165103	0.000424152		-0.000751278	-0.000220819	6.11028e-05	-0.000605943	-1.82901e-05	-0.000155175	9.73998e-05	-0.000622111	-0.000331783	-0.000665755	-0.00051458	-0.000198222	-0.000333625	-0.000185697	-0.000418945	-0.000555027	-0.000548114
0.000149525	1.21942e-05	-0.000231353	4.86476e-05	0.000671645	0.000134562	0.000201594	1.07202e-05	0.00021128	7.48485e-05	0.000361607	0.000347262	0.000264653	-0.000406089	4.36746e-05	0.000206998	0.000134633	0.000293545	0.000354824	-2.82213e-05	-0.000162606	0.00106549	2.03084e-05	0.000776106	0.000581787	0.000239426	0.000324537	0.000312358	-9.95278e-05	0.000386885	0.000310923	0.000208829		-0.000781224	-0.000247175	-3.20524e-05	4.49723e-05	-0.000669409	-0.00016639	-0.000326025	0.000338311	-0.000127081	-0.000317611	-0.000538479	-0.000356336	-0.000346224	-0.000280201	-0.000421956	-0.000249149	-0.000337191
-0.000320174	-0.000269234	0.000472423	-6.02375e-05	0.000245148	0.000149477	0.000472445	5.85749e-06	-5.37232e-06	0.000237113	0.00049266	0.000463335	0.000209133	0.000274396	-1.19077e-05	7.90748e-05	-4.771e-05	0.000126689	0.00167215	0.000401887	0.000257559	-0.000117514	0.00016771	0.000402479	0.000885942	0.000332723	2.97453e-05	0.000196943	0.000642566	-0.000200537	0.00023344	0.000126357		-0.000303588	-0.000318778	-4.84483e-05	-0.000348134	-0.000586123	-7.39023e-05	-6.48686e-06	0.000204572	-1.94859e-05	-5.02306e-05	-8.74216e-06	-0.000178027	4.5681e-05	-1.25336e-05	2.58095e-05	-0.000594906	-0.000412003
1.72323e-05	-1.93745e-05	0.000285403	-0.00010503	0.000258898	0.000353671	0.00084183	0.000289705	0.000198233	-4.63146e-06	-5.8531e-05	4.47368e-05	-3.35493e-05	-3.13295e-05	0.000110736	0.000345998	-0.00031885	0.000403555	0.000473048	-1.82558e-05	0.000302693	-0.000123697	9.82419e-05	6.59293e-05	0.000339568	0.000205363	-0.00039584	0.000203881	0.000246332	0.000116018	0.00027431	0.000545922		-0.000335129	0.000134903	-0.000298861	-0.000182117	-0.000328375	-0.000122607	-0.000868813	0.00028475	-6.67002e-05	-0.000553993	-0.000223839	-0.000367593	0.000446176	0.000638426	-0.000619212	-0.000119691	-0.000241126
0.000673983	-0.000345823	0.000252826	8.83199e-05	0.000415921	0.000146235	7.19838e-05	0.000448676	0.000230955	9.35043e-05	0.000571199	0.000154802	-0.000318885	0.000678256	0.000836701	-0.00012046	-4.93293e-05	0.000364514	0.000333647	0.00062399	-0.000104922	0.00035117	0.000253811	0.000753671	0.000136317	0.000270872	0.000139649	0.000492266	-2.0252e-05	0.000930399	0.000424003	0.000499174		-0.000543036	0.00018105	-4.335e-05	0.000421878	-0.000790638	-0.000673012	-6.80386e-05	-9.75047e-05	-0.000297069	0.000556379	-0.000416163	-0.000607191	-0.000738961	-0.000617909	-0.000116995	8.9045e-05	0.000204441
-0.000170333	-0.000341738	0.000834513	0.000503903	0.000528976	0.000451771	3.19033e-05	0.000632848	0.000717664	0.000902636	3.61178e-05	0.000462644	0.000106567	0.000124313	0.000510289	0.000625901	3.30077e-05	0.000578028	-4.65032e-05	0.00012828	0.00090309	0.000677436	0.000148563	4.13798e-05	-0.00106364	0.000488467	-0.000348179	0.000679222	0.000718292	0.00076514	0.000340997	0.000229329		0.000114664	-0.00193335	-0.000521527	-0.000142054	-0.00105723	-0.000376632	-7.33504e-05	-0.000386539	-0.000367843	-0.000196077	-0.000477095	-0.000420712	3.98345e-05	0.000415417	-0.000714669	-0.000160844	-0.000433413
-0.000691191	0.000606469	0.000364614	1.96069e-06	0.000211817	0.000722662	6.37073e-05	0.000547152	-1.8404e-05	0.000534623	0.000217205	0.000142543	0.000838883	4.94381e-05	0.00024142	0.000205826	0.000121842	0.000409765	0.000264591	2.72461e-05	0.000313307	0.000243959	0.000161564	0.000342441	0.000313087	-1.03257e-05	-0.000112892	0.000197842	0.000245548	0.000164431	-0.000344452	0.000294572		-6.00056e-05	-0.00044471	0.000392642	0.000222863	-7.66064e-05	-0.00046659	-0.000120941	-0.000324332	3.1919e-05	-2.05664e-05	0.000363658	-0.000494404	-0.00163575	-0.000482223	-0.000568505	-2.7555e-05	-0.000122981
3.21573e-05	0.000223804	-0.000129194	0.000359782	0.000410085	-0.000130412	0.000185833	0.000349153	6.40751e-05	0.000482996	0.000190798	0.000444499	0.000213142	0.000772217	-3.42011e-05	0.00012329	0.000289248	3.88982e-06	-2.13397e-05	9.90624e-05	0.000120936	-0.000365387	0.000162362	0.000228346	0.000129898	6.7911e-05	-0.00017509	0.000500969	1.19629e-05	0.000184179	0.000447444	-1.5579e-05		-0.000474781	-0.000349938	-0.000125405	-0.000265457	-0.000141853	7.91656e-05	-0.000245525	-0.000609792	2.46654e-05	-0.000375887	0.000129977	-0.000502317	-0.000215543	-0.000219644	0.000272047	0.000148969	-0.000312453
-0.000164538	0.000119381	-0.000139494	-8.54081e-05	0.000698617	0.000112315	0.00051709	0.000530912	0.000302806	0.000102912	0.000736959	0.000457788	0.000617675	0.000347942	0.000454144	0.000113557	0.00057123	0.000353058	0.000344647	0.000311589	0.000663313	0.000626315	-0.000194609	0.000306665	0.000330015	0.000304583	9.36508e-05	0.000476532	-0.000198338	0.000582069	0.000104416	0.000212379		-0.000325994	-0.00014975	-0.000279946	-0.000310617	-0.000896405	-0.000678391	-0.000208232	-0.000305661	-5.15044e-05	-0.000654546	-0.000687359	-0.000392777	-0.000905788	-0.00095707	-0.000913206	-0.000696435	-0.00120963
0.00027796	-0.000610391	0.000344693	0.000477108	0.00012634	0.000195388	0.000274129	-9.36417e-05	0.000288491	0.000779321	0.000251558	0.000341723	0.000383867	0.000375215	0.000474322	0.000367601	0.000385045	0.000333	0.000328853	0.000392469	-0.000208502	7.95235e-05	0.000394324	0.000445045	-0.000783455	0.000160715	-8.98817e-05	0.000754468	0.000300648	-5.93167e-05	0.000355471	9.31312e-05		-0.000141473	0.000592708	-2.40254e-05	-0.000488747	-0.000315206	-0.00036007	2.70185e-05	-0.000408855	-0.000215725	-5.98854e-05	-0.000238076	-0.00017536	5.45602e-05	-0.000468801	-0.000624457	-0.000235255	-0.000113326
-0.000318829	5.60716e-05	-0.000153634	5.41565e-05	0.00115311	0.000124373	0.000125253	0.000670953	6.01108e-05	0.000723757	-0.00116403	-0.000226089	0.000890014	2.85427e-05	-0.000326724	0.000121777	0.000464489	0.000539499	0.000428791	-0.000276233	0.000118008	0.000633651	0.000444232	0.000534918	0.000152474	0.000461223	-2.60684e-05	0.0113789	0.000699733	0.000445213	0.000343551	-5.73438e-05		-0.000344456	-0.00040669	-0.000522234	-0.000345688	-0.00015388	-0.000162849	-0.000589395	-1.76531e-05	0.000145269	-0.000683918	-0.000693407	0.000207886	-0.000488648	-0.00024335	-7.47469e-05	9.72328e-05	-0.000147435
-0.000249552	0.000405964	0.000180434	0.000581162	-2.75982e-05	-3.55076e-05	-0.00019988	0.000273905	0.000245178	8.53472e-05	-1.80072e-05	0.00030628	0.000764402	0.000228637	0.00145392	0.000228906	0.000614426	9.77611e-05	0.000345036	0.000177193	-0.000230094	0.00029043	0.000561221	0.000472226	0.000190468	0.000105947	6.74824e-05	5.25761e-05	0.000137091	0.000636833	0.000515523	-0.000159036		-1.03202e-05	-0.000899548	-0.000709745	-0.000207098	-0.000493925	-0.000830309	-0.000175532	-0.000834762	-0.000238217	-0.000632617	7.26227e-08	-0.000381207	-0.000168163	-0.000628175	-0.000787793	0.000163355	-0.000365747
-4.55897e-05	6.76752e-05	-1.1238e-05	0.000301605	0.000693809	0.000425043	-0.000257344	0.000123023	-7.68424e-05	5.3719e-06	0.00042813	0.000119585	9.08876e-05	6.66154e-05	0.000316746	4.7998e-05	9.758e-06	-0.000265161	0.000191391	0.000355833	0.000327549	0.000358853	0.00064355	0.000373347	0.000532665	0.000185602	-0.000145994	-0.000486816	0.000446442	0.000220318	0.000125507	0.000193231		5.03572e-05	-0.000684835	-0.000338505	0.000133664	-0.000265954	-0.0006627	-0.000130628	-0.000296159	0.000569046	-0.000461175	-0.000613726	-0.000147205	-0.000571084	-0.000119305	-0.000206061	-0.000370785	-0.000150255
5.99617e-06	0.000266596	-7.73562e-05	-3.96832e-05	0.0007756	-3.40463e-05	-0.000230476	4.02366e-05	0.0010208	-0.000101055	-0.000226594	0.000330324	-0.000511569	0.000449726	0.000206433	0.000444594	0.000189251	0.000433454	0.000224085	0.00120977	0.00184757	0.000343478	-0.000399372	0.000242468	0.000152463	0.000195728	0.000992119	0.000609196	5.92859e-05	0.000410756	-9.81923e-05	0.000415441		-5.80542e-05	0.000472643	-0.000520085	-6.75671e-05	-0.000210135	-0.000887809	4.26703e-05	-0.000211582	0.00470506	-0.000311098	-0.00071293	-0.0005131	-0.000438927	-0.000580827	-0.000142828	-0.000450123	-0.000834266
-0.000462586	0.000158553	-4.41313e-05	0.000336986	0.000380218	0.000353486	1.50725e-05	-0.000163622	0.000515977	0.000728392	-2.49895e-05	0.000285596	5.98084e-05	0.000165757	0.000345623	-0.000354388	0.000668256	2.62306e-05	0.000845235	0.000282778	0.000640603	-0.000374192	0.000603166	-4.69703e-05	0.000417617	2.9071e-05	0.000593384	7.21997e-05	-3.88399e-05	0.000510539	0.000272157	0.00082432		0.00118094	-0.000383132	1.05894e-05	-0.000322242	-0.000468067	-0.00044501	-0.000198177	-0.000595857	0.000174459	-0.00070549	-0.000430857	0.000116485	-0.000185194	-0.000335337	-0.000205567	-9.01143e-05	-0.000189122
-0.000407755	0.00030422	0.000351928	0.000682438	-0.000186136	5.2482e-05	-0.000112593	0.000223868	0.00191476	0.000575617	-0.00072893	-0.00625822	0.000347777	0.000550424	-0.000493742	7.0073e-05	0.00035227	-0.000625329	0.000248827	-0.00105719	0.000331206	0.000453902	0.000667511	0.000891331	1.14767e-05	0.000212039	0.000290811	0.000273512	-2.0519e-06	0.000344451	0.00041341	0.000408044		-0.000128786	0.000349195	0.000161681	-0.000787178	-4.66336e-05	-0.000240989	4.63321e-05	-0.000114313	-0.000936801	-0.000113499	0.0109445	0.00631138	0.000203015	-0.000271994	0.000523939	-0.000247159	-0.000434375
-0.000238792	1.52691e-05	0.00113851	0.00018374	-0.000142833	-0.000487736	-0.000234191	-0.000386963	0.00814836	0.000405597	-0.000168339	0.000218366	0.000559706	0.000299458	0.000512361	0.000505512	0.000144331	0.000183976	-0.000253211	-0.000283854	0.000740349	0.000456652	0.000138472	0.000861695	-0.000267805	-0.000423784	-0.000221405	0.000566943	-3.73601e-05	0.000271956	0.000269765	-0.000123262		0.0001432	1.68156e-06	-0.000538443	-8.64093e-05	-0.00062834	-0.000695535	0.000138211	0.000288071	0.00971983	-0.000774515	0.0102023	1.80978e-05	-0.000570913	-0.000257864	-0.000294756	-0.000697144	-0.000419446
0.00025728	-0.000199994	0.00046539	3.03261e-05	0.000643064	0.000498596	0.00078579	0.000171793	0.00351862	-9.37303e-05	-0.00274021	-0.0150893	-0.000182018	0.000452536	-0.00624564	0.000638712	0.000297331	0.000601414	-0.000541727	-0.00199477	0.000466339	-0.00115073	0.00138673	0.000559182	0.000580594	3.5559e-05	0.000165221	-0.00112652	4.14933e-05	0.000636431	7.232e-05	0.00110592		-0.000333367	-0.000589446	-0.000648811	-0.000331511	-0.000235574	-0.000229168	0.000155394	-0.000532241	-0.00551174	-0.00019656	-0.0095636	0.00363772	-0.000122036	-0.00021113	0.00123942	-0.00069178	0.000309289
-3.17464e-05	-0.000412827	8.66259e-05	0.000260657	-0.000652533	0.000348201	0.000427344	0.000548714	0.000953281	4.56682e-05	-0.00146615	-0.00118163	-0.0143617	0.0214934	0.000632374	-0.00590664	-0.000103973	0.00142998	0.000124961	-0.00256983	0.000336227	0.00262268	0.000565377	0.000144063	0.000295108	0.000527294	0.000602867	0.000529562	0.000841726	-0.00060944	0.000617323	0.00045273		0.000456491	0.000518913	-1.2757e-05	-0.000911954	-0.000537601	-0.000120427	-0.000100749	-0.000737831	-0.000419576	-0.000126848	-0.00196786	0.000486457	-0.0275964	-0.0310934	-0.000832245	-0.000534212	1.48939e-06
0.000616454	9.63934e-05	0.000561987	5.70681e-05	0.000107938	0.000684332	0.000158083	0.000360805	0.000592946	0.0010484	0.000369663	-0.000213863	-0.00300803	0.000545001	-0.0071735	0.00144709	-0.0356529	0.010594	-0.0155911	-0.0105111	-0.000797344	-0.00022335	5.15581e-05	-0.000535483	0.000684398	-0.000452497	-0.000910631	0.000787406	0.000153682	-0.000864998	-0.000464339	-0.000754902		-0.000293704	4.92353e-06	-0.000262616	-0.000208032	-0.000531863	-0.000331929	-0.000159166	-0.00014726	-0.000315433	-0.000410824	-0.000807639	-0.000529831	-0.00505738	0.00162391	-0.0081336	0.000616699	-0.00494862
-0.00131105	0.000192772	0.000338938	0.000124686	0.000458815	0.000763494	0.000162964	2.39727e-05	0.00179415	-0.000642147	0.00153052	-0.00250243	-0.00817624	-0.00339349	-0.00033178	0.000867408	0.00103519	-0.000311284	-0.00166747	-0.00948303	-0.00740607	-0.000646779	-0.000664082	0.000248299	6.89335e-05	0.000188975	9.78079e-05	0.000959976	0.000676911	0.000278199	7.38107e-05	0.00361498		0.00261666	-0.000711405	0.000110296	-0.000647635	-0.000476247	-0.000444684	-0.000115558	-0.000139436	0.000617098	0.000450979	0.000133943	0.00164856	-0.00308727	0.00327368	-0.000549702	-0.000489924	-0.00159036
-0.00841384	-0.000261625	-0.00132544	-0.000472481	0.000113783	0.00029238	0.000630467	0.000116949	0.00208736	0.000275612	0.000673524	-0.0003411	0.000194581	-0.00219471	-0.00590438	-0.00546471	-0.00375902	0.00294913	-0.00334101	-0.00105774	-0.0259593	0.00786405	0.00357484	0.00020217	-0.00319121	-0.000134263	0.000980875	-8.30577e-05	-0.000559832	-0.000246601	-0.000330014	-8.62578e-05		-0.00508311	-0.000599973	-0.0149602	-0.000126446	-0.000593654	-0.000338505	0.000297001	-0.000264605	0.00105803	-0.000543306	0.00125876	-0.00033316	-0.00104292	-0.00275938	0.0125344	0.0057995	6.73909e-05
-0.000767516	-0.0137448	-0.00460744	-0.00152686	0.000866715	0.000354403	0.000440511	-0.000615434	0.000913927	-0.0106007	0.0016781	-0.0141299	0.00277388	0.000587544	0.000283176	0.000463646	-0.00915923	0.00181278	0.00420908	-0.00399639	-0.00435438	0.00888451	-0.0234958	0.000373381	0.000540066	-0.000818666	0.00101251	0.000589646	-0.0118491	-0.00082841	0.000112183	-0.000347938		0.000417029	-0.0141985	0.0104173	0.00134174	0.00203856	0.000557083	-8.10395e-05	6.23873e-05	-0.000246286	0.00990707	0.00666086	-0.00316219	-0.00318279	0.000104774	-0.000478006	0.0275547	0.0131167
-0.000480538	-0.00042837	0.00640016	-0.0183345	-0.0037886	0.00555167	0.000284202	-0.00126035	0.00370241	0.000213257	0.012545	-0.0112975	-0.0047233	0.0111024	0.000482769	-0.00118571	-0.0211981	-0.00278159	-0.0188594	-0.0147403	-0.00570738	0.0013879	0.0195546	-0.00310817	-0.0201219	0.000616721	0.00459063	-0.00259421	3.39114e-05	0.0196139	-0.00665894	0.00942252		0.00184561	0.000136586	-0.0114982	-0.00369313	0.0069512	-0.00414508	0.000432574	0.000205402	0.0306544	-0.00105698	0.0296148	0.0107198	0.00711752	0.00470995	0.00107569	0.00674285	-0.0111514
-0.00934496	-0.0085115	-0.0111379	-0.00971758	0.00211273	-0.00739617	-2.89505e-05	-0.000966187	-1.37156e-05	-0.0176715	0.0226419	-0.0214503	0.000115349	-0.00725093	-0.000245045	-0.00650203	-0.0135167	0.00722325	-0.00554809	0.000653673	0.0163214	-0.0073679	0.00503569	-0.00774764	0.017532	-0.00153786	-0.0114455	-0.0166951	-0.0143498	-0.0172697	0.00143629	0.0114711		-0.0122449	-0.0279078	0.000806275	0.0156942	-0.000807074	-0.00394794	0.000189915	9.64031e-05	0.00915289	0.0042095	-0.0140328	0.00929086	0.00698834	-0.0118107	0.000898417	0.0195206	-0.000571464
-0.00640715	-0.00917097	-0.0138373	-0.0107057	-0.0184569	0.00399901	0.0194341	-0.0185961	0.00988721	0.0250252	0.0150513	-0.00211269	-0.0139968	-0.00345093	0.00997213	-0.0209321	-0.0025981	0.0104078	-0.0183873	-0.0236902	-0.000207816	-0.00284645	0.0125668	-0.0132024	-0.0109349	-0.0156589	0.00414875	0.0256603	-0.00747087	0.00117889	0.000356269	0.0100437		0.0116309	-0.00470493	-0.0157802	-0.0133083	-0.00313915	-0.0049055	0.00977054	0.0168469	-0.0106255	-0.00885343	-0.0251156	0.00526841	0.0108779	0.016104	0.00939641	-0.0264968	0.0168723
0.0144061	0.000360872	-0.0118766	-0.0194666	-0.00805578	0.00031217	0.00802428	-0.00960635	0.0130458	-0.0043898	0.00687724	0.00310641	0.0059179	0.0163747	0.00241362	0.00152879	0.0122624	-0.0214544	-0.0179368	-0.0136497	-0.0224496	0.00193044	-0.0136449	-0.000332992	-0.00809677	-0.00210037	0.00348587	-0.00702794	-0.0177551	0.0033956	-0.0130493	0.00633382		-0.00853914	0.000268508	-0.0197343	-0.00605606	-0.00752676	-0.00041914	0.00661128	0.00361804	0.00195346	-0.00932519	0.013451	0.00166011	0.0219059	0.0035953	0.000321224	0.00157184	0.00334087
Fig. 2d Change in pH (HEPES)
angle0																																	angle45
-1.34673e-05	-0.00013088	8.40977e-05	-1.82598e-06	-0.000121468	8.59183e-05	-0.000319483	-3.22381e-05	0.000183208	0.000354213	-4.41479e-05	0.000551017	-0.000109379	0.00024442	0.000214203	-0.000312407	0.00138991	0.00226566	-0.00090914	0.00521502	0.0297562	0.0061297	-2.69094e-05	-0.0011471	-5.91281e-05	0.00144644	0.00122963	0.00311493	0.00157082	0.000424329	0.0143974	0.00338984		9.55148e-05	-5.17585e-05	-2.49874e-05	0.000202862	0.000297048	0.000168139	-1.73233e-05	0.000205581	-5.03803e-05	-0.000221132	1.36338e-05	0.000478078	-0.000160444	-0.000282873	-0.000474025	-0.00062674	-0.00146883
-8.24753e-05	-2.09213e-06	-4.70348e-05	9.24375e-05	-9.07721e-05	0.000189857	-9.95148e-05	3.08466e-05	-0.000160372	7.3321e-05	0.00045996	-5.44056e-05	0.000168034	-9.98149e-05	-0.00031443	-0.000429742	-0.000131799	0.000619337	0.000215754	0.000111261	-9.51162e-05	0.000162	-7.37405e-05	-0.000826154	-0.000394114	0.000611046	0.000209395	-6.55063e-05	-0.000337449	0.00076935	-0.000354245	-0.000242616		-0.000145044	0.000209664	0.000288822	7.07098e-05	0.000173809	-7.90778e-05	0.000228378	0.000151609	-0.000145058	0.000191283	-0.000540168	0.000418142	-9.49626e-05	-0.0001699	0.00028444	0.000220424	0.000212454
8.61958e-05	0.000292116	6.51349e-05	-1.19389e-05	-0.000258803	8.83628e-06	0.000111629	0.00010813	3.94047e-05	0.00045208	-0.000149411	-0.000343741	2.75165e-05	-1.35874e-05	6.45602e-05	-5.39457e-05	0.000581801	-0.000303638	0.000164275	-0.000406684	-0.000116097	-0.000401969	0.000230043	0.00965763	0.01282	0.00882155	-0.000485483	0.0024301	0.00437744	0.00348323	0.000319006	5.92945e-05		3.98283e-05	4.51341e-05	-4.88915e-05	0.000287864	0.000380485	-0.0002223	-0.000110338	-0.000259084	6.1951e-05	-0.000421108	-0.000144025	0.000450461	-0.000176816	-0.000619498	-4.22231e-05	-0.000209963	0.000377388
5.95735e-05	-2.7071e-06	7.0177e-05	1.77584e-05	0.000549784	0.000226081	0.000253726	0.000273637	-0.000241357	0.000260412	0.000174624	8.95397e-05	0.000253329	-3.6179e-05	0.000516997	0.000520198	0.000123928	0.000447738	1.13077e-05	0.000431092	2.09924e-05	0.000525872	-0.000636937	4.94822e-05	-1.00392e-05	5.32638e-05	-2.01693e-05	-0.000357486	7.42166e-05	6.6338e-05	-0.000397528	0.000547703		0.000198561	-5.25561e-05	-6.3808e-05	-6.60225e-05	-0.000334732	-0.000158537	-2.8085e-05	0.000159609	0.000646028	-0.000100733	-0.00013657	0.000130117	-0.000520299	0.000104224	-0.000295783	-6.68043e-05	-5.59233e-05
8.19213e-05	-0.000161134	-0.000106495	-8.1809e-05	-2.54241e-05	0.000304946	-0.000228705	-0.000232513	-4.96908e-06	0.00027153	3.80615e-05	1.73751e-05	1.24622e-05	0.000460578	0.000580763	4.57281e-05	0.000225839	0.000389923	-8.02801e-06	-0.000107712	0.000110224	-0.000201845	6.55665e-05	0.000250129	-0.000114415	-0.000296644	-4.81268e-06	0.000159897	-0.000222278	0.000531135	5.2251e-05	-3.32132e-05		-4.61826e-05	-0.000246817	0.000161504	0.000156781	-0.000251933	-1.42339e-05	-0.000263224	0.000106332	-0.000196564	1.18969e-05	-7.90712e-05	4.07554e-05	-5.15545e-05	5.66946e-05	0.000776952	0.000158873	-0.000321672
-0.000224117	0.000203981	0.00031428	0.000396475	0.000282779	0.000390987	0.000118539	-6.93676e-05	0.000391957	0.00020501	0.000356781	0.000259441	-0.0002598	-7.4458e-05	-0.000449823	-0.000510779	0.00019998	0.000815202	-0.000334284	0.00057095	-0.000417243	6.25266e-05	-0.000132339	0.000110611	-9.44446e-05	0.000232699	0.000308265	0.000349962	0.000441179	-0.000132911	-1.27139e-05	0.00014799		8.35388e-05	-8.91648e-05	1.88239e-06	-0.00010452	0.000245677	-0.000503402	-0.000308418	5.74275e-05	0.000451712	-0.000158947	0.000806772	-3.85431e-05	0.000651086	0.00014835	0.000359085	0.00051348	-0.000131352
6.80202e-05	-6.57522e-05	-5.85075e-05	5.80877e-05	3.5114e-06	1.63523e-05	-2.5927e-05	-8.86176e-05	0.000177689	0.000189905	0.000337101	0.000293007	0.000348311	-6.42976e-05	0.000225119	-3.19777e-05	-5.47454e-05	-0.000200468	-1.80159e-05	-9.19022e-05	2.6185e-05	-0.000188687	0.000493149	0.000115277	3.56836e-05	-0.000156703	-0.000431801	-0.000159122	-0.000252719	0.000140821	-5.05491e-05	0.000209415		-0.000158797	-7.78126e-06	-0.000128011	-2.95642e-05	0.000125117	4.39123e-05	0.000150803	0.000125257	0.000114895	0.000160915	-0.000191758	0.000100662	-9.0584e-06	0.000286683	-0.000192574	-0.000190739	5.23245e-05
0.00194102	0.000537244	9.46076e-05	0.000177689	0.000159372	6.89245e-05	-0.000403333	2.78792e-05	0.00024768	2.0911e-05	-0.000550488	0.000365176	0.000297301	0.000393061	0.000103264	-0.000263523	0.000239194	0.00032459	-0.000108579	0.000109634	-7.5183e-05	0.000239047	-0.000181455	-2.98615e-05	-4.53273e-05	0.00186074	8.62991e-05	0.000301386	-7.35354e-05	0.000127287	0.000404728	-0.000136138		-0.00022464	1.0327e-05	-8.87261e-05	9.66072e-05	0.000150381	0.000280726	0.000255009	0.000201729	-0.000194296	-0.000110593	-0.000119816	0.000435813	0.00030262	-0.000159784	3.6773e-05	-0.000550715	-0.000267804
-0.000125428	-0.000115531	8.82797e-05	2.60993e-05	6.17775e-05	-0.000266085	2.77841e-05	0.000115926	0.000116097	0.000155867	0.000480771	0.000219944	0.000272005	9.18542e-06	-0.000287165	-4.98151e-05	0.000110459	0.000289044	-0.000136058	0.00012857	-0.000257701	0.000233918	-0.000373135	0.000772603	8.16664e-05	0.000203962	-0.000306517	0.000476167	7.28125e-05	0.000220637	0.000194888	-0.000202503		-0.000132966	-4.7442e-05	1.6535e-07	-0.000106159	-5.23329e-05	-9.92225e-06	-0.000286367	0.000102243	-3.08061e-05	0.00027896	-0.000141436	-9.63961e-05	0.000220466	-0.000275256	-0.000108305	-0.000131821	0.000264559
-9.79201e-05	0.000130874	0.00023209	0.000106917	0.000437491	-7.30277e-05	-0.000194862	-0.000158405	-0.000422892	0.000453229	0.000116803	-0.000443052	-0.00020193	-0.000104677	-2.25339e-06	0.000554301	9.52098e-05	-0.000239967	-8.64868e-05	-0.000193701	-0.000240275	0.000114555	-0.000164656	0.00346234	-2.44156e-05	-5.38867e-05	-0.000157919	0.000306563	1.86138e-05	-6.46876e-05	-9.53671e-05	-0.000640049		8.90585e-05	-9.81859e-05	0.000176026	0.000108853	-0.000359842	0.000276918	-0.000233072	6.51641e-05	7.1578e-05	0.000232915	0.000736462	-0.000449055	-0.000261865	-0.000164688	-0.000337697	0.000364873	-6.13297e-06
6.978e-05	6.42597e-05	2.48179e-07	8.8346e-05	6.77706e-05	0.00238116	0.000169368	0.000154699	0.00021037	1.9098e-05	-0.000119394	8.92576e-06	0.000429236	-0.000126043	0.000335155	-0.000131899	-0.000168922	-6.86859e-05	0.000270137	0.000494922	1.17893e-05	3.42541e-05	0.000340926	-1.54493e-05	-0.000125629	-0.000162263	-0.000283519	0.000205686	-4.49746e-05	-2.68376e-05	-5.75979e-05	-0.000177638		-0.000114911	-3.75248e-05	5.6154e-05	8.98825e-05	-0.000287796	0.0013061	6.6135e-05	0.000292578	2.70797e-05	-0.000105974	0.000584326	-0.000539956	0.000113203	-0.000273384	-3.65714e-05	0.000278612	-0.000127913
4.97382e-05	4.89579e-05	0.000122961	-8.77992e-05	-9.83391e-05	-0.000141097	0.00022313	0.00039222	-2.72295e-05	-0.000303251	-0.000436318	-0.000221802	9.86558e-05	-0.000205997	0.000810069	3.04184e-05	-0.000391117	0.000183235	-0.000214765	-0.000114279	-0.000128675	0.00015679	0.00021998	0.000455511	6.97869e-05	-0.00123544	0.000166477	0.000242501	0.000982808	0.000106209	-0.000176293	0.000309166		-5.73623e-05	-4.25584e-05	-0.000112538	0.000187019	0.000325312	0.00050865	0.000397163	0.000279893	0.000124814	9.62444e-05	-0.000340775	0.000131624	-3.63938e-05	-0.000114278	0.000827952	7.51853e-05	0.000397491
-4.12843e-05	0.000387294	0.00015682	6.93087e-05	-0.00016528	0.000263733	1.77424e-05	0.000138384	0.000243976	0.000132985	-0.000229792	0.000134044	-2.63626e-05	-0.000211262	-5.16703e-05	-8.92191e-05	9.99304e-05	0.000334552	-0.000206402	-0.000113805	-0.0002068	-2.90101e-05	-0.000156732	-0.00031655	9.48845e-05	-0.000301119	0.000398079	9.24789e-05	-3.41934e-05	-0.00019354	-0.000124738	0.000458672		-9.37623e-05	-1.30331e-05	-8.09938e-05	-0.000128643	0.000487042	-9.12775e-06	1.93887e-05	0.000266417	-0.000160126	-0.000218216	-0.000199509	0.000901452	0.000198851	-3.15795e-05	0.000511682	0.000241661	0.00030345
9.05366e-05	-2.11223e-05	0.000125203	5.44415e-05	0.000389401	0.000152071	-0.000179324	-0.000399235	5.18252e-05	-0.000123604	0.000337168	0.000241233	1.53028e-05	0.000170623	-0.000124071	0.000128391	0.000175411	-0.000684088	-4.56947e-05	2.55012e-05	4.11231e-05	1.39674e-05	-0.000229607	0.000662536	-4.73778e-05	0.000920328	0.000151716	-2.69751e-05	-0.000159803	-0.000437621	6.18101e-05	0.000422898		-7.33164e-05	-9.64705e-05	-1.40729e-05	3.92573e-06	0.000288907	-3.53567e-05	4.48653e-05	0.00023626	-0.000327253	0.000132792	9.32276e-05	-0.000490807	0.000501923	0.000177581	-0.0006689	0.00018823	-0.000372022
0.000112794	0.000162066	7.61212e-06	-2.39239e-05	0.000111841	0.000344925	0.00014407	0.000274403	-7.79977e-05	0.00029524	0.000446581	-0.000109158	4.43022e-05	-0.000571672	0.000121974	-4.86329e-06	-0.000661105	8.65931e-05	8.29899e-05	-3.5961e-05	0.000422901	-5.15441e-05	-0.000357204	2.59473e-05	-4.79832e-05	-7.1859e-05	-0.000138261	-0.000497947	0.000706881	0.000183754	0.000467869	-0.000373352		-4.35722e-05	-2.6292e-05	-1.70018e-05	6.74365e-05	8.31685e-05	3.51823e-05	-1.43418e-05	0.000116328	-6.65737e-07	-0.000195523	-9.02326e-05	0.000197128	-0.000200728	0.00075494	0.000150774	0.000241571	4.95998e-05
0.000127958	3.43577e-05	1.39903e-05	-0.000415345	7.47384e-05	6.38671e-05	4.57334e-06	0.000115873	-0.000331784	-0.000153708	0.000362226	-2.03455e-05	-0.000271733	-0.000147138	0.000133492	0.00024237	0.000129762	-0.000325023	0.000292101	0.000124045	8.97042e-05	-0.000351611	-0.000140496	-0.000186276	5.96602e-05	-1.60105e-05	-2.28006e-05	2.76906e-05	-0.000129724	9.45636e-05	-0.000290366	0.000128874		0.000109474	8.409e-06	4.71524e-05	-0.000343478	7.92708e-05	-2.10889e-05	-3.23961e-05	3.01423e-05	0.000330667	0.000168859	-0.000398264	0.000130432	0.000289228	0.00018482	0.000199805	7.1742e-05	-0.000181841
7.20384e-05	1.33911e-05	3.85977e-05	-6.36598e-05	0.000184543	-7.68523e-05	0.000129698	0.00031402	0.000268208	0.000438429	0.000317381	-6.82194e-05	0.000274401	0.000265384	0.000221437	2.8529e-05	0.00027015	0.000712785	-0.000194273	0.000347516	0.00026051	-6.80074e-05	-0.000571844	-1.18914e-05	-0.000353222	3.6486e-05	-9.96026e-05	0.000434597	7.83941e-05	0.0004146	-0.000144224	7.66857e-05		-8.05807e-05	7.80165e-06	-5.34309e-05	-0.000317973	0.00033097	0.000503767	0.000109525	-0.000240409	2.08087e-05	0.000136096	0.000836627	-0.000459735	0.000225752	6.95414e-05	-0.000595454	8.58702e-05	-2.75565e-05
0.000242856	4.58459e-05	4.92294e-05	-0.000255119	-2.09397e-05	0.000568926	0.000333433	-1.77862e-05	9.63341e-05	-0.000405311	8.59535e-05	0.000140834	-0.000128632	-0.000281216	-0.00019431	4.90163e-05	5.32458e-05	-0.000205442	0.000430335	0.000298842	0.00043052	8.38992e-05	-0.000282097	-0.000399302	0.000451823	-0.000115269	-0.000139694	-4.86326e-05	0.000287449	0.00120282	0.000261626	4.81316e-05		-0.000164785	2.8165e-05	-2.535e-05	-7.23058e-05	1.20434e-05	-2.63981e-05	7.99157e-05	0.000149313	0.000268477	-4.11626e-05	-0.000380563	-7.02195e-07	0.000204723	3.8132e-05	5.43505e-05	0.000196243	2.84011e-05
0.000140299	-6.22677e-06	9.41358e-05	-1.71721e-05	0.000208179	5.90978e-05	3.82638e-05	0.000170212	0.000175247	1.10357e-05	0.00012524	-0.000246703	-0.000864783	5.12904e-05	0.000208376	0.000160744	-1.43189e-05	-0.000204639	0.000140784	-4.63887e-05	0.000213149	0.000263336	6.70764e-05	0.000264576	-7.20141e-05	0.000577068	0.000247873	-0.000553393	-0.00022206	9.98692e-05	0.000132975	-0.00012798		-6.23438e-06	7.07802e-05	1.88141e-05	0.000361329	6.38729e-05	-0.000179715	6.83115e-05	2.47045e-05	6.96926e-05	-0.000147255	-1.58602e-05	2.84615e-05	0.000500141	2.03393e-05	-2.15044e-05	0.000743527	-0.000446107
5.16087e-05	0.000144852	-2.03854e-05	-0.00044524	8.61956e-05	0.00115171	-5.69693e-05	-0.000447337	-5.62339e-05	-0.000158999	-0.000250794	0.000317267	0.000193127	-7.71738e-05	-0.000328744	-0.00026899	0.000525518	-0.000234797	7.38168e-06	-8.5686e-06	0.000103301	0.000882136	-0.000219312	0.000197018	-0.000306441	-0.00016365	3.68007e-05	1.16741e-06	9.56539e-05	-0.000558187	-0.000391392	7.9718e-05		1.95488e-05	4.56403e-05	-0.000198886	0.000528811	-8.48091e-05	0.000119948	-0.000115401	3.60594e-05	0.000398919	0.000590272	-0.000113426	-0.000224149	-0.000389466	0.000140651	-4.46932e-05	0.000326648	-4.98212e-05
-4.33165e-05	0.000281139	-2.5332e-05	0.000388127	2.55481e-05	0.000197182	-0.000131739	-6.43638e-05	0.00065659	-0.000173438	0.000279679	8.38409e-05	0.000587997	-0.000480151	-0.000299329	-3.32408e-05	-0.000248567	0.000137932	4.68792e-05	-4.41288e-05	8.10595e-05	0.000212336	0.000451591	0.000156014	1.77207e-05	4.4851e-05	0.000398897	0.0002412	-0.000253247	-0.000165428	2.50118e-05	-0.000556874		1.9599e-05	6.10777e-05	7.60926e-05	7.68843e-06	3.78236e-05	-0.000182205	-8.81788e-05	-0.000252914	0.000234832	4.73215e-05	0.000176924	0.000124354	-0.00058489	0.000315955	0.000715494	-0.000178664	0.000279775
0.000143042	-0.000602472	-0.000304823	-4.38122e-05	-7.55113e-05	6.20588e-06	0.000103004	3.6929e-05	5.2845e-05	6.18674e-05	0.000174436	0.000219936	4.24061e-05	0.000372546	0.000402654	-0.000203079	2.71202e-05	-5.73664e-05	2.98478e-05	7.65072e-05	0.000122066	-0.000272782	0.000196691	-0.000176845	0.000130004	-3.71444e-05	-0.00029284	7.58823e-05	0.000112432	-0.00024237	-1.92626e-05	-0.000130964		-4.96284e-05	-0.000107053	0.000279368	0.000357057	0.000139327	0.00040648	0.000179937	-0.000102262	4.93338e-05	3.04938e-05	0.000199426	-3.11663e-05	-4.68889e-05	-6.54475e-05	-0.000142953	0.0004324	-0.000215149
-2.66818e-05	-0.000126245	0.000121184	8.80111e-05	0.000273848	5.85748e-05	0.000156794	-0.000183141	0.000107233	8.1742e-05	-5.17848e-05	0.000258408	-9.97571e-05	-1.27921e-05	-0.000465771	0.000311727	0.000308111	1.07995e-05	9.55165e-05	0.000174868	-6.2955e-05	2.87689e-05	-0.000168081	0.000116258	0.000119717	0.000379077	-0.00017904	-0.000275441	-0.000279404	0.000577244	0.000385882	-0.000368292		-4.12093e-05	-0.000114235	4.27932e-05	-0.000146834	-0.0001358	-6.9547e-05	-0.000222585	-0.000294178	2.65838e-05	0.000109437	-9.96533e-05	-0.000368757	-0.00027287	0.0001104	-0.00019503	-0.000599804	-0.000325657
3.33163e-05	-0.000773887	7.85904e-05	-0.000358582	-0.000133056	0.00016748	-0.000111801	0.000263923	0.000199356	0.000316308	-0.000876464	0.000162985	0.000394455	-9.27458e-05	-0.00010803	8.17545e-05	-2.65936e-05	6.18168e-05	0.000418462	0.00332504	-0.000147069	0.000247409	-5.45037e-05	-0.000145513	-3.86654e-05	0.000204658	-0.000846472	0.000197344	0.000282753	0.000330981	0.000263399	-0.000153746		0.00031711	-0.000224134	-0.000231964	-0.000175089	-4.50932e-06	0.000261559	0.00026217	4.58117e-05	0.00011139	0.00020688	0.000372198	0.000176388	5.5916e-05	-0.000114964	0.000172125	0.000318502	-0.000266268
9.84776e-05	3.58663e-05	0.000313707	-5.04319e-06	0.00061067	-5.68119e-05	9.99067e-05	0.000293118	-9.31217e-05	0.00156645	0.000125614	-0.000170175	-0.000100563	-0.000225547	0.000222169	-0.000109419	-7.26135e-05	0.000197334	0.00046071	0.000376963	0.0001629	-4.87177e-05	-0.000258531	1.09197e-05	2.71206e-05	-0.000298936	-0.000149238	0.000148955	0.000151356	0.000263468	0.000248606	0.000527699		4.13753e-05	-1.53431e-05	3.89657e-06	-1.25256e-05	-0.000386848	-0.000213715	6.99315e-05	0.000102876	7.82339e-05	3.51338e-06	5.32425e-05	4.98526e-05	-8.90833e-05	0.000203204	0.000708455	-0.000248933	0.000379884
-0.000248249	0.000129125	0.000196947	3.30743e-05	0.000329216	-0.00011013	-6.52786e-05	0.000129611	0.000337705	0.000208166	0.000245961	0.000242928	0.000147582	3.7827e-05	0.000124314	0.000138759	-0.000140999	0.000528115	-7.63112e-05	0.000502185	4.98739e-05	2.59791e-05	-0.000544314	-0.000367518	4.96588e-05	-0.000604254	-0.00049151	-3.50178e-05	-3.20966e-05	3.15263e-05	4.64774e-05	-5.04206e-05		9.10395e-05	-6.35499e-06	0.00051057	0.000286085	0.000346728	0.00033446	-6.79775e-05	-0.000133632	0.000226835	-0.000739587	-0.000171967	0.000143169	-0.000159057	0.000354113	-0.000219408	-0.000374447	-0.000377731
-7.50205e-06	7.54569e-05	0.000192412	2.89627e-05	2.65297e-06	-0.000192536	-0.000164943	0.000115439	0.000339072	-1.78755e-05	0.000178105	0.000203751	0.000124131	-9.68862e-05	-0.000156309	0.000256529	-0.000208448	0.000123455	0.000174864	8.53379e-05	0.000163864	-2.38046e-05	-1.7193e-05	0.000426662	-0.000116274	-6.23969e-05	-0.000211105	0.00011089	1.86253e-05	0.000144509	9.15766e-06	-0.000422514		7.37724e-05	-5.69106e-05	-0.000147931	-7.80163e-05	2.79064e-05	0.000380403	0.000198654	3.84843e-05	0.000339071	3.84268e-05	5.19901e-05	-0.00020044	0.000247631	-0.000433391	0.000208648	3.94185e-05	-3.59481e-05
0.00057989	0.000115167	0.000510931	8.03529e-06	7.50224e-05	0.000199721	0.000502577	4.66845e-05	-0.000420763	0.000241475	0.000193355	8.63963e-05	-0.000547413	-0.0001238	-0.000123435	-0.000473872	0.000676147	0.000154737	-0.000234142	0.000409253	0.000132857	0.000401446	-0.000227691	-8.32648e-05	5.43512e-05	0.000669448	4.55672e-05	-2.59301e-05	0.000270461	-0.000312507	-0.000180255	-0.000222487		-0.000197874	2.55957e-05	-0.00028923	2.55202e-05	-0.000317788	-1.83655e-05	0.000298903	0.000146451	0.000239106	2.38538e-05	-0.000241206	7.40985e-05	0.000388374	-0.000164282	-0.000127664	0.000322753	-0.000443567
6.54271e-06	8.948e-05	-9.11779e-06	0.000146007	0.000160236	9.81389e-05	-5.4747e-05	-0.000130282	-0.000267549	-1.53311e-05	0.00037586	0.00014657	-0.000302988	4.35902e-05	0.000550157	0.000193146	0.000125782	0.000101913	0.000406586	-0.000129505	8.23313e-05	0.00103122	0.000680811	5.84529e-05	0.000202267	0.000202123	-0.000144841	-0.000129712	0.000451847	-2.6921e-05	0.000252378	0.00016032		3.43809e-05	-3.54559e-05	-0.000100176	2.79477e-05	0.000129259	7.80348e-05	0.000202707	-0.000206137	4.85438e-05	0.000394299	-0.000397411	-0.000326005	0.000484891	3.61899e-05	-0.0003133	0.000266849	-0.000212962
5.74338e-05	4.06521e-05	9.36956e-05	7.6321e-05	-4.8422e-05	0.000186571	6.17503e-05	8.21911e-06	0.000386647	7.40756e-06	-9.51087e-05	-0.000255971	0.000247923	0.000622674	-0.000981586	0.000167319	-0.000448405	-7.04787e-05	0.00010962	1.55028e-05	0.000136318	0.000412161	-2.34341e-05	-0.000248069	0.000100509	-0.000311979	-0.000287713	0.00020759	-0.0006059	-0.000118425	4.59338e-05	0.000208073		-9.6024e-05	8.87513e-05	-8.72465e-06	-9.66118e-05	-0.000278348	-0.000111022	-0.00026632	0.000117004	5.18259e-05	4.94554e-05	-0.00018009	0.000466084	0.000233076	2.41392e-05	-0.000219972	-0.000341495	0.000445464
-1.34225e-06	-2.90969e-05	-4.62923e-05	-0.000966299	-0.000134619	2.00525e-05	8.4015e-05	-3.32783e-05	9.13041e-05	0.000228962	-0.000134185	0.000217266	0.000515955	-0.000126545	-6.27487e-05	1.07494e-06	3.44279e-06	-4.98667e-05	-0.000288406	3.94969e-05	-0.000214305	-4.25272e-05	1.90796e-05	0.000406729	-0.000115319	0.000160422	-0.000116749	-0.000255351	-2.66783e-05	-0.000235427	0.000128638	-3.11207e-05		-0.000100658	3.80318e-06	7.89362e-05	0.000892128	-8.94303e-05	-0.000284164	0.000218645	1.45897e-05	6.14043e-05	-0.000398619	0.000284576	0.000146932	-0.000354365	-0.000446365	-0.000203815	-0.00051024	-0.000121134
4.35573e-05	-5.23656e-05	3.3505e-05	-0.000137636	-0.000500157	-2.98894e-05	0.000106759	-4.69646e-05	0.000346149	0.000233635	9.18327e-05	-8.54113e-05	-0.000116365	-7.99313e-05	0.000392264	-0.000347802	0.000762595	-9.47532e-05	-8.61806e-06	4.636e-05	1.85371e-05	0.00036315	0.000277294	0.000232407	-0.000367451	0.000361957	-0.000136293	-0.000101646	-0.000284234	-0.000306391	-0.000331866	0.000166008		-3.04055e-05	1.47914e-05	0.00015386	-4.09798e-05	0.000202125	0.000227234	0.000178267	0.000143816	3.41159e-05	-4.50562e-05	-0.000106858	-7.46691e-05	-0.000561189	0.000271487	-0.000640974	0.000345866	-0.000368533
7.15941e-05	9.98484e-05	0.000247415	-1.65721e-05	-3.82156e-05	0.000227459	-0.000382891	0.000257616	5.46983e-05	-0.000121782	-7.96658e-05	-0.000166855	-0.00069509	0.000304246	0.000176701	0.000149507	0.000155598	1.65176e-05	-0.000134029	0.000109872	0.000176453	-0.000211918	-0.000130108	-0.000205469	-0.000593057	-2.18373e-05	-0.000511611	-0.000209607	0.000429405	-8.68993e-05	0.000330603	0.000177684		5.882e-05	4.29751e-05	-0.000229185	0.00027367	0.000217369	4.24223e-05	-0.000130876	-0.000159112	-0.000150958	1.18199e-05	0.000159396	6.21847e-05	0.000362918	-6.94744e-05	0.000144374	0.000268831	-5.84626e-05
3.26223e-05	-1.29579e-05	-4.71456e-05	-0.000113654	-5.74068e-05	2.57002e-05	0.000221616	0.000174579	-6.83234e-06	0.000105946	-0.000160422	-4.12109e-05	-0.000285668	-0.000562678	-0.000151644	-0.000268333	0.000471055	0.000450133	0.000124865	5.40257e-05	0.000476586	-0.00010191	-0.000335902	-0.000111321	-0.000265414	-3.48387e-05	3.1638e-05	0.000241806	-1.92671e-05	7.23622e-05	0.000115444	0.000448649		-9.25275e-05	6.72899e-05	7.30207e-05	0.000122408	-2.13841e-05	7.02492e-05	-0.000167341	-0.000346916	0.000426039	-0.000351295	0.000153378	0.000108697	0.000370265	-2.19988e-05	-0.000564895	-9.57471e-05	-4.74992e-05
9.18522e-05	5.26348e-06	-4.23171e-05	-0.000177525	-4.40127e-05	-2.4178e-05	-0.000144613	0.000547738	-4.71928e-05	1.22838e-06	-4.93938e-05	7.31586e-05	-0.000195005	-0.00202726	2.02643e-05	0.00047605	-0.000169946	-0.000282165	1.4846e-05	-0.000519086	0.000394366	0.000334871	-0.000404069	-0.000172069	8.5897e-05	6.24713e-05	-0.000335084	0.000210978	-1.1713e-05	0.000117011	-1.06571e-05	2.53962e-05		0.00013477	-9.29969e-06	-5.90582e-05	3.47393e-05	7.11852e-05	7.57285e-05	-0.0004699	0.000775283	0.000407721	-0.000140208	0.000329166	0.000105194	0.000194264	0.00215435	-0.000116186	-0.000164656	-0.000447934
1.79703e-05	0.000281082	-1.52054e-05	4.24845e-05	-0.000182101	-7.66188e-05	-8.91919e-05	-5.15791e-05	-9.84784e-07	0.000244356	0.000121416	-0.000146293	-0.000110424	0.000385174	0.000529507	0.000172949	-0.00032149	0.000201263	-0.000565162	8.26644e-05	-0.000200747	0.000182707	5.45762e-05	-8.46023e-05	-0.000363243	-7.24526e-05	0.000324355	0.000460573	-0.000272066	-0.000140927	-0.000120892	0.000134698		-0.000172379	-0.000576257	0.000121902	-8.06705e-05	-0.000215694	6.22766e-05	-0.000163813	6.53368e-05	-3.21482e-05	0.000381407	-0.000108668	-0.000959806	-0.000289509	-8.90793e-05	3.87402e-06	-0.000143792	-0.000540081
-0.000115022	-7.51422e-05	-2.89869e-05	0.000137856	-9.1825e-06	0.000196277	-3.60729e-05	-0.000309193	0.000248707	-5.98627e-06	-0.000205047	0.00027635	0.000227014	-0.000269632	6.88369e-05	-0.000297989	-0.000150605	-0.000435539	-0.00046266	-0.000365694	-0.000300805	0.000369647	-0.000105991	3.79419e-05	0.000367059	0.000147164	0.000232541	-0.000156836	-0.000117338	-0.00033682	3.23396e-05	0.000167072		4.76922e-05	0.000510947	-3.10339e-06	4.58342e-05	8.34649e-07	-3.19366e-05	-0.000155891	0.000479203	-5.71084e-06	0.000431094	0.000140546	6.98562e-05	0.000176774	-3.17969e-05	0.000162079	0.000216146	4.1487e-05
-2.09594e-06	0.000327744	0.000550866	7.59526e-05	6.02955e-05	0.000101889	1.50867e-05	-4.45055e-05	0.000322875	-0.000174983	-7.07294e-05	0.000188099	-9.88267e-05	9.18666e-05	0.00029291	0.000686185	0.000451601	1.38549e-05	0.000380386	2.307e-05	0.000116328	-0.000311764	-6.17105e-05	-7.54993e-05	-0.000241672	0.000133024	0.000362921	0.000125539	0.000342109	0.000358737	-0.00040207	0.000270465		0.000141142	-0.000185293	-0.00047605	-4.86224e-06	0.00012538	0.00045962	-0.000382491	0.000393909	-0.000139862	-9.45956e-05	0.00028854	-0.000232423	-5.40492e-05	-0.000342005	-0.00040145	-0.000629597	-0.00027546
-0.000156774	0.000223997	0.000141598	-3.78966e-05	0.00017722	0.000105888	0.00016953	-7.51499e-06	-0.000554797	-6.41839e-05	-0.000194148	0.000578234	-9.42572e-05	-0.000549694	0.000106523	-0.000144703	-0.000752686	-0.000301179	-7.36248e-05	-0.000188081	6.18748e-05	-0.000308622	-0.0001439	0.000244835	1.23956e-05	5.58061e-05	-5.8267e-05	6.53423e-05	0.000161396	-7.00536e-05	0.000444727	-2.92546e-05		-4.11294e-05	-0.0001285	-0.000118413	-1.28689e-05	1.92268e-05	6.95168e-05	0.000296067	0.000113294	0.00023023	-0.00010028	-0.000131544	5.39216e-05	-3.04741e-05	0.000506317	-0.00017568	0.000463407	0.0011454
-1.24644e-05	-9.30943e-05	0.000182502	0.00022496	3.91242e-05	0.000153313	-0.000121405	-0.000120556	0.000196687	-0.000355225	-0.000118111	-0.000268349	3.75587e-05	0.000283182	0.000533364	-0.00024606	0.000195657	1.8147e-05	4.94903e-05	0.00015403	0.000136465	-0.000159904	-0.000309525	-0.000126482	0.000101103	5.66049e-05	-0.000333801	0.000196227	-4.55766e-05	2.84138e-05	1.29855e-05	-0.000217829		-1.94102e-05	-5.85287e-05	-1.57333e-05	-0.000293315	4.10835e-05	-0.000255859	-0.000268175	7.46955e-05	-0.000349457	-0.000208948	0.000155429	5.29896e-05	0.00044595	-0.000439154	-0.000478454	1.46855e-05	-0.000188432
1.6493e-05	0.000209707	0.000418111	3.48735e-05	3.67304e-05	-4.03178e-05	-8.24325e-05	-0.000153176	6.35478e-05	0.000108798	-2.60807e-05	4.56832e-05	-0.000232322	4.03163e-06	0.000114503	-2.38217e-06	-0.000187119	-0.000411165	-7.1236e-05	-0.000487187	-4.05551e-05	0.000322905	8.66212e-05	9.25656e-05	-1.44211e-05	4.12205e-05	-0.000346275	0.000378677	5.30658e-05	0.00013284	-6.24044e-05	2.59421e-05		-8.65773e-05	-9.46373e-05	-0.000257474	0.000223651	-4.8433e-05	-0.000225073	-0.000165266	9.76788e-05	-0.000207063	0.000386686	-0.000165737	-0.000330039	0.00054166	-8.07683e-05	-0.000277266	8.14118e-05	0.000212676
1.38239e-06	5.40861e-06	4.19101e-05	7.7388e-05	0.0002362	-0.000109883	-0.000266788	-0.000296599	-8.49173e-05	-0.000509781	0.000597778	8.80904e-05	0.000572819	-0.000171002	-0.000356344	1.9875e-05	-8.86077e-05	-0.000105488	-0.000688801	2.72976e-05	-0.000142644	0.000408972	0.000544855	-0.000204152	0.000278009	5.62768e-05	-0.000164139	4.00023e-05	-0.000289377	0.000267224	-0.000201634	0.00039835		-0.000195737	-0.000115838	-3.22919e-05	4.1146e-05	-0.000219264	-9.42341e-07	-9.99091e-05	-0.000102692	0.000179057	0.000230426	0.000215468	3.45235e-05	-0.000227078	0.000174027	0.000227236	-0.00041221	-0.00012805
6.24679e-05	5.22098e-05	0.000125752	-1.39074e-05	8.8953e-05	-0.000206512	-7.85404e-05	-2.3157e-05	0.000373999	-0.000339244	0.000327129	-4.98844e-05	-2.06387e-05	0.000451368	5.80489e-05	-9.55993e-06	0.000213436	0.000110599	-0.00028559	0.000395596	0.00026044	0.000371365	2.90911e-05	0.000249862	0.000111822	0.000180109	0.000264757	0.00019487	0.000753325	0.000117296	0.000152146	-0.000459033		-2.02992e-06	-6.97544e-05	6.82159e-06	-0.00014346	2.86281e-05	8.96502e-05	0.000107648	0.000388265	-0.000268396	0.00013607	0.000252994	0.000243148	-5.04408e-05	0.000153451	-0.000307733	0.0001445	-0.000335567
5.45306e-05	9.69314e-05	-2.50474e-05	3.36232e-05	3.43729e-05	-4.82501e-05	-8.21409e-05	7.25097e-05	0.000108351	1.63265e-05	-0.00038944	0.000289303	-0.000248251	-0.000201343	4.17482e-05	-5.40292e-05	-0.000211549	0.0002209	-8.85865e-05	-3.86633e-05	-5.77523e-05	0.000195974	0.000139424	0.000327572	0.000100017	8.45798e-05	0.000199679	-5.02794e-05	0.000203937	0.000435997	-0.000126804	-1.5542e-05		-2.45812e-06	-2.72945e-05	0.000169413	3.84861e-05	-0.000325685	-0.00014314	0.00031174	5.10272e-05	4.1796e-05	-0.000151069	-6.04587e-05	-7.82053e-05	-0.000183513	0.000212189	5.12622e-05	-0.000555327	0.000187218
4.34919e-05	-7.78897e-06	0.000207079	0.000451866	0.000304325	0.000193301	-0.000267921	-0.000125779	-0.000901651	-0.000121049	-0.000126405	-0.000262491	0.000145435	-0.000146155	-0.000489011	0.000467564	0.000357983	0.000561629	-9.9601e-05	-0.000282901	0.000127622	0.00018402	3.41936e-06	0.000332548	0.000424757	-8.33682e-05	0.000486842	-0.000109276	0.000216618	0.000237299	-0.000350881	-0.00019221		1.27731e-05	0.000119411	0.000101976	-1.33079e-05	8.45829e-05	4.82323e-06	-8.16359e-05	-3.30983e-06	-0.00205884	-8.15354e-05	-0.000130002	-0.000164256	0.000511065	-0.000388034	0.000158559	0.000283992	-0.000229125
-3.41103e-05	-2.83862e-05	9.77864e-06	-4.2741e-05	-1.93771e-05	-4.718e-05	-0.000125576	-2.0035e-05	-0.000158855	0.000371806	-1.83668e-05	0.000228171	-1.35696e-06	0.000235151	5.00026e-05	-0.000170115	0.000440438	0.000439985	-0.000145082	2.83955e-05	-4.05668e-05	-0.000116774	-7.99612e-05	6.08273e-05	-9.91505e-05	-0.000147359	-4.11795e-05	0.00054273	-0.000287671	0.000203017	-0.00013103	0.000169877		-0.000176156	-3.26432e-05	-0.000192846	0.000108788	9.2849e-05	0.000222421	0.000224617	-3.63935e-05	0.000218008	4.07869e-05	-0.000464516	0.000236934	-6.24749e-05	5.65417e-06	0.000222108	2.79646e-05	-0.000187482
-4.70037e-05	1.32802e-05	9.00283e-05	8.53726e-06	-0.000192085	0.000128642	9.36335e-05	0.000189471	0.000120273	3.08865e-05	5.79729e-06	9.46605e-05	-0.000178192	0.000257007	-0.000305755	8.57541e-05	-0.000347171	6.59865e-05	-7.45669e-05	-0.000112716	0.000119536	-0.000304113	-9.40518e-05	7.32212e-05	0.000273943	2.12816e-05	-1.46967e-05	-0.000878112	0.000100052	-9.84173e-05	-0.000164519	8.09153e-06		-5.38307e-07	0.000204069	4.65612e-06	-6.97756e-05	-4.81716e-06	5.63581e-05	-7.51691e-05	0.000176652	0.000143803	-1.07972e-05	0.000429057	-0.000141565	0.000114413	0.000469839	-4.98798e-05	-0.000155125	0.0004881
-0.00016396	0.000120753	0.000219083	9.72983e-05	5.20951e-05	0.000469389	-0.00023696	1.21893e-05	0.000425717	0.000231406	-5.97963e-05	6.41026e-05	-0.0002177	-0.000204808	-0.000101651	-0.000194663	-0.00024683	-8.02523e-05	8.99406e-05	0.000208265	1.57839e-06	0.000779558	6.6833e-05	-4.65333e-05	0.000100236	-2.77035e-06	0.000208928	0.000213587	0.000102698	-8.17313e-05	0.000425192	5.60024e-05		5.14957e-05	-9.00342e-05	0.000140447	8.90337e-06	-2.87456e-05	-2.66969e-05	0.000362875	6.54224e-05	-1.01696e-05	0.000175861	-4.30324e-05	-0.000263442	-0.000130627	7.86376e-05	0.000321482	0.000238414	0.000330286
6.46969e-05	-8.14283e-05	-2.87751e-06	6.46983e-05	9.43478e-05	1.93478e-05	-0.000153824	-0.000300089	0.000215525	0.000233521	0.000349717	-0.000187155	0.000182085	2.40823e-05	6.1945e-05	0.000508906	5.54854e-06	1.43233e-06	0.00010598	-0.000472745	0.000372533	0.000158003	-0.000244671	0.000251476	6.08123e-05	0.000516169	-0.000457731	0.000239081	-0.000228146	-6.50192e-05	-0.00042619	0.000174318		-0.000128434	-0.000132815	3.25678e-05	1.36941e-05	9.66715e-06	-0.000142903	0.000137153	-0.000361384	-0.000222202	0.00013129	0.000129714	-0.000380137	9.00253e-05	-0.000105817	0.000214992	-7.03197e-05	0.000103351
0.000145502	-0.000118375	0.000199176	-5.87872e-05	6.2043e-05	9.75982e-05	-0.000284391	-0.000124225	-0.000396669	-2.0784e-05	-8.48257e-05	0.000301043	-6.76671e-05	-0.000121229	-4.10886e-05	0.000348631	-1.29586e-05	-8.65792e-05	-0.000424228	-0.000284795	-0.000230724	-7.10566e-05	-0.000294452	-5.01716e-06	0.000234825	0.000272191	7.85674e-05	6.67276e-05	0.000465631	9.7994e-05	-5.71521e-05	0.000254301		7.09771e-06	0.000117653	-3.00754e-05	-9.6157e-05	-7.58448e-06	-0.000180147	-0.000156949	-6.6855e-05	-4.22275e-05	-0.00010171	0.000120158	-7.8441e-05	-0.000165161	-3.23836e-05	-0.000229016	-8.89932e-05	0.000193975
4.81131e-05	-1.64869e-06	0.000217099	7.17856e-06	-5.21725e-05	-0.00011309	5.36303e-05	8.73926e-05	-0.000322703	-1.70251e-05	0.000128718	-0.000171628	0.000336704	5.33134e-05	-0.000143967	-3.61846e-05	-0.00014007	-0.000111801	1.56934e-05	-0.000230046	0.000563589	-0.000453073	-0.000687984	-0.000112696	-0.000222299	9.88473e-06	-0.000170342	-0.000728421	-0.000522484	0.000290908	-6.24732e-05	-4.20332e-06		-3.20689e-05	-7.92106e-06	6.88575e-06	-8.05243e-05	2.24123e-05	-0.000206755	-0.000363432	-2.9098e-06	0.000122486	0.000191537	-3.73295e-05	-0.000306931	-0.000403071	0.000407393	9.4333e-05	0.000180571	0.000287058
0.00025584	0.000159651	-3.64279e-05	-1.76682e-05	0.00017768	0.000209806	-0.000141228	-0.000360857	5.36997e-05	3.72534e-05	0.000125388	-0.000345012	6.59915e-05	0.000153121	5.51624e-05	0.000376766	0.000133276	-0.000206555	-0.000154231	0.000584394	0.000110482	0.000202855	0.000187839	-6.06682e-05	5.96615e-05	1.47688e-05	-7.46448e-05	0.000164595	-9.37052e-05	0.00074511	0.000162036	4.52106e-05		0.000167406	-0.000332411	9.76392e-05	-0.000126906	-0.000418476	-0.000113974	0.00026451	0.000116192	-2.45004e-05	-0.000108261	-0.000229544	-0.000166936	3.34692e-06	-0.000373315	-0.000460642	-0.00023063	-0.000100017
-0.000113816	0.000169645	8.29422e-05	9.2316e-05	8.03824e-05	4.29761e-05	-1.07627e-05	7.64179e-05	0.000175545	8.61775e-05	3.03469e-05	0.000213436	-2.30442e-05	0.000172118	3.92186e-05	-0.000132449	0.000226974	-0.000104601	-0.00012358	0.000528027	0.00038431	6.74464e-05	0.000289785	0.000253808	-0.000434441	9.89744e-05	-0.000259605	-2.48048e-05	-0.000117311	-0.000239433	-8.72627e-05	0.000292279		-0.000123209	-6.15081e-05	-6.44001e-05	-8.13807e-05	-3.37734e-06	-4.33768e-05	-3.13506e-05	0.000138742	4.99815e-05	-3.29171e-05	-0.000130358	0.000152011	4.03487e-05	-2.38398e-05	0.000539743	-0.00022613	0.000317725
-0.000128758	-3.88091e-05	4.52107e-05	1.99078e-05	-0.000212055	1.06048e-05	5.60204e-06	6.0548e-05	1.1921e-05	3.83274e-05	7.72755e-05	0.000137351	3.66065e-05	-1.46747e-05	-0.000202736	0.00023712	0.00036169	-0.000131828	-0.000109521	-0.000254739	0.000151258	1.94607e-05	-0.000238491	-0.000646518	0.000764274	-0.000173274	-0.000207191	-5.82472e-05	0.00024202	0.000455695	-4.12319e-05	-0.000221394		-2.16492e-05	0.000112826	-0.000126073	3.83773e-05	-2.40491e-05	-3.04883e-05	-2.17328e-05	5.45301e-05	-0.000329248	5.65335e-05	-3.87063e-05	-2.41474e-05	0.000360973	0.000559501	0.000160752	7.86151e-05	0.000140792
-3.71461e-05	-1.56816e-05	0.000181334	-2.94323e-05	-3.16135e-05	-0.000144393	-8.96554e-05	3.42479e-05	0.00033551	-0.000619692	0.000110982	-4.60366e-05	-0.000273838	0.00108225	-2.05758e-06	4.88151e-05	0.00010409	0.00016884	-0.000102959	-4.92089e-05	7.24677e-05	-6.44176e-05	0.000957256	0.000288778	-0.000315961	-0.000378887	0.000419202	-0.000462121	0.000123518	6.1433e-05	-1.25199e-05	-1.21147e-05		-3.81197e-05	4.4451e-05	-3.54202e-07	-6.84368e-05	9.42701e-05	-9.02055e-05	-0.000474639	-0.000234353	0.000111338	-0.000754627	-0.000127753	0.000413991	0.000385897	0.00110409	3.47312e-05	-2.27486e-05	-0.000245171
0.000164768	-0.000127839	-0.000212314	0.000165384	-6.32071e-05	-4.29496e-05	0.000371179	0.000156345	5.33314e-05	-0.000219021	-0.000209713	-9.01619e-05	-2.62077e-05	-0.000133333	0.000257333	2.56869e-05	-2.38938e-05	-0.000131488	-5.96466e-05	0.0002824	0.000178788	0.000186094	-0.000264376	8.86998e-05	-4.64266e-05	-0.000442727	-2.96081e-05	0.000487521	-1.53901e-05	-9.52318e-05	-0.000272469	0.000434102		7.13783e-05	0.000151343	8.82807e-05	0.00030112	7.15435e-05	-1.32126e-06	-0.000227204	-0.000205973	0.000128441	0.000102518	0.000125971	0.000239236	0.000255538	-0.000106684	-0.0004488	-1.50362e-05	0.000320799
0.000377019	-5.35655e-05	-0.000157811	0.000103639	1.45089e-05	-3.49953e-05	-0.000160891	6.66135e-05	-0.000196182	0.00022325	-8.91781e-05	-0.000179052	0.000105219	-3.36251e-05	0.000413376	-0.000171345	0.00029489	0.000190606	0.000264663	5.14992e-05	-0.000261574	7.6275e-05	9.46906e-05	-4.81248e-05	-0.000333738	0.000315981	0.000130545	-0.000511321	-0.000154327	0.000510259	-0.000222407	0.000243334		-6.48161e-05	0.000255658	6.75946e-05	-5.03864e-05	-7.70123e-05	-1.28792e-05	0.000297817	-2.11735e-05	0.000304662	0.000239313	9.90214e-05	-1.50557e-05	0.000271257	-0.000194933	0.000229293	3.57574e-06	-0.000128455
-0.000210896	-0.00016692	-0.00028404	3.63714e-05	0.000169671	0.000113769	-6.60917e-05	-9.11846e-05	4.85764e-05	0.000481864	-5.57143e-05	-0.000104724	-0.000158273	4.25188e-05	-2.95392e-05	0.000601792	0.000241179	-0.000186693	-0.000421293	3.92823e-05	-0.000373006	1.17153e-05	-0.000135924	0.000187443	0.000485419	0.00068626	0.000403326	0.000156875	0.000186332	0.000169272	-0.000133757	-3.26376e-05		5.21484e-05	3.06247e-05	-0.0001393	0.000162098	-0.000221423	1.10264e-05	1.53866e-05	6.74022e-05	-0.000180427	-0.000178243	3.54353e-05	-2.98554e-05	-9.52724e-05	0.000195286	-6.86109e-05	3.93951e-05	4.05372e-05
0.000155598	-8.57219e-05	-0.000271901	-1.77225e-05	-0.000203861	-1.19596e-05	-0.000208149	1.1843e-05	-0.000188094	2.67907e-05	6.71682e-05	0.000249574	0.000151099	-0.000186024	0.000216185	-0.000152462	0.000488952	0.000262231	-0.000588504	3.27377e-05	0.000117733	6.55329e-05	0.00039353	0.000196003	-6.72431e-06	-0.000544468	0.000847733	0.000217276	-4.62326e-05	-0.000194349	1.15071e-05	-0.000117891		-0.000251604	-7.93791e-05	0.000422491	-6.37519e-05	-2.01191e-05	-7.62585e-05	0.000109512	7.8489e-05	0.000308797	9.07273e-05	-0.000130365	0.000245319	-0.00066197	2.72482e-06	0.000295943	-1.18259e-05	-0.000146386
-0.000125222	-3.26025e-05	-6.22082e-05	0.000109458	-0.000236533	-0.000187431	-0.000383556	-0.000214952	0.000153345	0.000241647	8.81006e-05	-0.000158416	0.000141746	-7.09979e-05	-0.000288036	5.98496e-05	-0.0027366	-0.000531705	0.000102959	4.47281e-05	-0.000159601	0.000424704	8.11806e-05	7.21513e-06	-0.000182885	0.000117097	-0.00015269	-6.96435e-05	9.12269e-05	0.000321469	-0.000188657	-8.83597e-05		2.46099e-05	-0.000336522	-0.000165667	8.36261e-05	3.16959e-06	0.000383319	0.000102707	0.000178894	-1.20985e-05	-0.000233996	2.96519e-05	0.000233558	-0.000318339	-3.99596e-05	-0.000164301	-0.00012154	0.00129686
5.03516e-05	0.000161352	0.000174443	2.9499e-05	7.34131e-05	-5.43686e-05	-8.48319e-05	0.000154615	-0.000181122	0.000302434	-0.000258593	5.11363e-05	-0.000197016	-0.000296811	-1.60893e-05	9.11161e-05	-0.000195822	0.00012832	-0.000168854	-0.000140634	0.000193141	-0.000287467	-0.00045263	-8.52438e-05	0.000160546	-0.000120859	-6.0145e-05	-0.000209166	-0.000321915	-3.64463e-05	3.95749e-05	-0.000217314		-3.72705e-05	-0.0001315	-6.8165e-05	9.17996e-05	4.67217e-06	3.46254e-05	4.57264e-05	8.13826e-05	9.77701e-05	-0.000552422	-0.000137252	3.80216e-05	-3.22937e-05	-0.000209778	0.000198904	0.000100451	-0.000159553
0.000172359	-0.000115538	0.000107998	0.00073874	0.000118366	0.000111026	0.00032322	7.51871e-05	0.000114328	0.000599819	0.000144232	0.000686274	0.000288081	4.7249e-05	0.000134109	-0.000155887	0.000227565	0.000126297	-7.40243e-05	5.89805e-05	2.30709e-05	0.000136144	-0.00036562	0.000421405	-0.000350678	0.00045219	-8.19783e-05	0.000241099	-0.000183846	3.06678e-05	0.000163526	-0.000129347		-0.000439382	-0.000205605	0.000203009	0.000898022	-4.92377e-05	3.57021e-05	0.000230799	0.000116226	-0.000134244	-0.000109866	-0.000139438	-0.000357041	-0.000389185	-0.000160955	4.28443e-05	-3.80099e-05	-4.81011e-05
8.56922e-05	0.000110496	0.000112017	-7.32975e-05	0.000126494	-0.000140165	6.38706e-05	-6.00869e-05	-7.91069e-06	0.000193205	9.16004e-05	-3.56979e-05	8.31648e-05	-0.000150604	-0.000104811	0.000289151	-0.000215633	-0.00025921	-0.000213501	-0.000164188	-0.00023058	-0.000282495	0.000555553	0.000384934	-0.000113226	0.000259196	0.000165098	7.07084e-05	0.000147356	0.000208499	0.000138935	2.09202e-05		-3.76245e-05	-3.76151e-05	-7.20635e-05	3.22427e-05	-0.00048116	-7.16356e-05	-0.000253035	-0.000147434	3.49533e-05	-4.86942e-05	0.000369052	1.76614e-05	-0.000240094	6.97799e-05	0.000185454	-0.000543018	0.000405255
1.71118e-05	-1.49237e-05	2.07767e-05	-0.000193796	-0.000326809	-2.6073e-05	-0.000314628	-0.000118777	-0.000134279	-0.000115311	0.000140247	-0.000171165	9.9915e-05	-4.9951e-05	-4.51346e-06	-0.000233561	8.00793e-05	9.95773e-05	3.13047e-05	0.000286251	-0.000449794	-7.82936e-05	-0.000383367	-8.45584e-05	-0.000144276	-0.000518306	-0.000207239	0.00036258	-0.000768614	8.86157e-05	-0.000859108	-0.000129546		-3.27969e-05	-4.31703e-05	0.00029667	0.000192702	6.41403e-05	0.000117193	-0.000374207	-5.53207e-05	-0.000347331	4.69515e-06	0.000188219	6.76271e-05	8.42822e-05	0.000546221	0.000273813	-0.000179698	0.000211362
5.73997e-05	6.73864e-05	9.20787e-05	0.000486393	0.000119705	-7.52168e-06	-7.39492e-05	-0.000409127	0.000113805	0.000167796	-0.000428379	-0.00011042	7.49292e-07	0.000285849	0.000444766	1.85275e-05	7.53439e-05	-5.91192e-05	8.89451e-05	-0.000115928	-6.75224e-05	-6.82835e-05	0.000132215	0.0002739	7.5809e-05	6.61992e-05	0.000403851	8.23066e-05	0.000265692	0.000460682	-8.24427e-05	0.000177248		-9.65371e-05	-0.00011864	-0.000124247	-0.000112773	6.92597e-06	2.45306e-05	-0.0001321	-6.09417e-05	-0.000163201	-0.000200064	0.000217683	6.69444e-05	-0.000254903	-7.98372e-05	-0.00056051	9.11338e-05	4.66452e-05
-4.41848e-05	7.17994e-05	5.69322e-05	-1.77712e-05	-0.000405134	-0.000343376	-0.000107397	0.000245599	-8.44515e-05	3.033e-05	0.000126149	8.56669e-05	-0.000443994	-0.000218689	0.000346674	0.000100371	-9.16717e-05	5.80285e-05	0.000325675	0.000378663	0.000254786	-0.000565106	-0.000509715	6.40536e-05	8.92355e-05	0.000140812	-0.000111793	0.000118706	0.000703573	0.0001776	7.20421e-05	-0.000166011		-8.12615e-05	0.000465688	-1.17725e-05	0.000440524	0.0001931	0.000348188	3.76186e-05	8.50613e-05	-0.000291152	1.05299e-05	-0.000157077	-0.000308551	2.88398e-05	6.28536e-06	0.00042458	7.16136e-05	0.000144661
7.73053e-05	-9.13643e-05	0.000231251	-8.06645e-05	-3.20613e-05	0.000118985	-0.00010753	-0.00031181	-0.000292803	0.000146282	2.85772e-06	-0.00027278	-0.000493791	0.000133354	0.000123579	5.40047e-05	-0.000105256	0.000196032	5.45841e-05	0.000291545	-1.42194e-06	0.000291996	0.000431285	9.60655e-05	0.000341639	-0.000585406	4.40326e-05	-9.61715e-05	-0.000135383	-6.21672e-05	-4.13088e-05	0.000310395		-5.93653e-05	-6.11518e-05	0.000106502	4.95419e-05	-0.000175328	7.02457e-06	-8.73496e-05	-0.000159939	-0.000160623	-1.44515e-05	-0.000158602	-0.000185921	8.53267e-05	6.5416e-05	0.000266723	0.000238154	4.4948e-05
-0.00043086	2.3433e-05	-2.39774e-05	-8.59794e-05	4.74686e-05	7.3674e-05	0.000555236	0.000141366	0.000267559	-7.27589e-05	0.000187836	0.000298638	-0.000134373	-1.08816e-06	-4.65173e-05	-0.000139408	-0.000261011	-0.000254085	-0.000193499	0.000383028	-0.000675406	6.86806e-05	0.000116549	0.000113344	-0.000556083	0.000271811	-0.000402211	0.000151352	-0.000121223	-0.000127363	5.16184e-05	-0.000131266		-6.25655e-06	0.000469715	0.000129265	-0.000276906	-0.000146228	9.5723e-06	0.000228143	-1.60892e-05	-7.64244e-05	-3.89898e-05	-0.000211295	1.66757e-05	-4.51855e-05	-0.000291959	-0.000916292	0.000296308	-0.000141947
-1.34833e-05	4.60617e-05	-6.93929e-05	-6.01202e-05	0.000174431	5.72421e-05	9.35485e-05	-7.43993e-05	6.20662e-06	0.000157481	0.000326077	-8.13446e-05	-0.000293749	4.04937e-05	0.000202808	-1.39453e-06	3.65383e-05	0.000296232	0.000318232	3.73136e-05	0.000127258	-0.000211951	0.000227356	-0.000121653	-0.000199996	1.67952e-05	0.000241315	-0.000220164	-4.34749e-05	8.15981e-05	0.00014753	-0.000417118		-2.03898e-05	0.000176282	3.08401e-05	-7.84299e-05	0.000159202	7.67403e-05	1.22594e-05	-4.08863e-05	-0.000329306	2.84644e-05	3.49399e-05	-2.22447e-05	-6.38746e-06	8.26004e-06	-7.68003e-07	-0.00019333	0.000102852
6.04984e-05	-0.000108585	4.60625e-06	0.000216544	2.87734e-05	-1.51564e-05	0.000113309	-7.41124e-05	0.000208959	-0.000380363	0.000253431	-5.75167e-05	-0.000488508	2.13136e-05	-0.000374365	6.9122e-05	0.000190109	-0.000235807	6.23242e-05	-0.000120866	-0.00033534	-0.000230851	0.000176016	-0.000142991	0.00054785	-0.00010004	0.000141151	2.17377e-05	4.88283e-05	4.80778e-07	-4.73961e-05	9.14033e-05		2.12878e-05	6.26863e-05	0.000118247	-4.86752e-05	-8.55567e-05	0.000112345	0.000182225	-0.000281862	-0.000441145	0.000406629	3.69816e-06	-0.000127705	5.56249e-05	0.000356026	4.6007e-05	2.24038e-05	-0.000406407
8.95281e-05	2.61e-05	0.000101032	4.53376e-05	-0.000173176	-0.000144293	-8.65698e-07	0.000315436	-0.000221014	-4.07777e-05	-7.56498e-05	-9.10443e-05	0.000116263	0.000121805	0.000270305	8.33216e-05	-0.000100973	-0.000649788	-0.000193682	-0.000395671	0.000117347	8.38362e-05	0.000180164	0.00792226	0.000196856	-0.000249309	4.29167e-05	0.000143458	-6.52561e-05	2.00249e-05	0.000173984	0.000123974		-4.84016e-05	-6.15768e-05	-5.75185e-05	-0.000109417	8.57846e-05	0.000157518	-0.000212252	0.000187047	-0.00051589	-0.000422684	-9.47118e-05	0.0001768	-9.85444e-05	0.000526587	-0.000107057	-7.02099e-05	-0.000212971
9.91801e-05	-9.87012e-05	-6.50639e-05	-0.000235779	0.00030526	1.60935e-05	0.000138046	2.43e-05	-0.000146339	-0.000100467	-0.00013899	-0.000326322	6.51738e-05	0.000102958	-8.043e-05	0.000505655	-0.00043966	1.60833e-05	0.0005011	6.27949e-05	-7.74863e-06	-9.48194e-05	-0.000106194	-0.00012059	0.000242927	0.000353487	0.000987442	0.000295476	-0.000102726	0.000220329	0.000183344	9.59185e-05		7.65264e-06	-8.25783e-05	0.00033406	0.000206079	6.49313e-05	-8.43036e-06	0.000127323	5.5758e-05	0.000124215	0.00034057	0.000108978	0.00014206	-0.000112851	5.22579e-05	-0.000263429	-7.25362e-05	0.000674994
-2.04805e-05	3.56364e-05	0.00014801	6.74986e-05	-0.000222444	-0.000125481	0.000381605	0.000345107	-1.57897e-06	6.1686e-05	0.000267459	0.000114635	6.30228e-05	-0.000154995	0.000370645	1.17025e-05	-9.59917e-05	-4.74179e-05	-1.69743e-05	0.000354125	-7.89824e-05	0.000248969	1.28781e-06	0.000116072	0.000306252	-0.000416137	-0.000354809	-6.84955e-05	-3.59678e-05	-0.000111459	-0.000134553	7.05338e-05		2.35028e-05	-5.0288e-06	3.29813e-06	7.38807e-06	-1.70027e-05	0.00017923	0.000451113	-0.000234072	-1.1642e-05	-0.000781869	-2.57078e-06	5.60257e-05	-2.00571e-05	0.000241328	0.000309226	-0.000132486	0.000302299
0.000201726	-0.000163247	-0.000133602	-1.54957e-05	-0.000160554	-0.000159155	-7.00724e-05	-0.000141251	-0.000136554	0.000146335	-0.000514082	-0.000191865	-6.15432e-05	-2.12803e-05	8.5517e-05	2.69631e-05	0.000268729	-0.000166947	0.000197856	-9.25858e-05	0.000142413	-5.4912e-05	0.00012619	-0.000114001	-0.000318458	0.000131276	0.000241827	-0.000465406	-2.35875e-05	-0.000216426	-1.53719e-05	0.000190994		-0.000532413	-3.91886e-05	-4.50167e-05	-3.76551e-05	-0.000263088	-0.00021622	-0.000171334	2.95506e-05	-9.65792e-05	0.000120363	0.00026673	5.72647e-05	-0.000202349	-0.000326622	-6.19464e-06	0.000157519	-0.00048498
-0.000253657	0.000143934	2.80404e-05	0.000180697	-7.29816e-05	3.30107e-05	-0.000288931	9.29191e-06	-0.000218611	3.81366e-05	0.000101415	0.000280708	0.000291077	0.000142127	3.57853e-05	0.00120486	0.000401322	-0.000321019	-0.000184946	0.000237301	-0.000458731	2.30112e-05	0.00023313	-9.03836e-05	-9.17189e-05	-9.59834e-05	0.000241236	9.00386e-05	0.00015729	5.70157e-05	3.25285e-05	0.000305239		0.00112156	-9.61206e-05	3.34003e-05	-7.7441e-05	-4.83263e-05	-0.000270449	0.000252323	6.34563e-05	3.44088e-05	-0.000255019	0.000178591	-0.000460639	-6.90506e-06	-0.000119365	0.00011373	0.000888109	-7.00846e-05
9.03581e-06	-0.000410398	0.00012852	-0.00025844	-0.000100333	-0.000115199	-1.65182e-05	0.000209383	-0.000196772	6.22932e-05	-1.55856e-05	0.000230345	-4.85544e-05	1.27972e-05	-0.000117704	0.000108623	-0.000427792	0.000159536	-0.00038334	0.000138802	-0.000492995	-0.000314691	0.000189525	3.09601e-05	0.000146647	-7.48841e-05	-9.88036e-05	0.000251327	-0.000315434	-0.000144056	0.000280761	0.000529881		0.000350173	9.77322e-05	-9.95182e-05	0.000263117	0.000124911	0.000109319	7.55641e-05	-0.000274936	2.83426e-05	-0.000300062	0.000222224	0.000123157	7.95354e-05	-6.83108e-05	-5.3015e-05	-5.06528e-05	-0.000156031
0.000337375	4.65698e-05	0.000192159	0.000200831	0.000218527	5.51439e-05	-0.000178375	-0.000147681	-9.90734e-05	-6.20172e-05	-9.57916e-05	-2.74061e-05	0.000498157	0.00030993	0.000292258	0.000309156	9.52351e-05	9.49628e-05	-0.000500746	0.000321009	-0.000458248	-0.000412405	-6.14094e-05	-0.000115697	0.000493131	0.000351142	0.000118462	0.0002315	0.00105368	0.000393366	0.000199185	4.27637e-05		-0.000199469	1.2685e-07	0.000151423	3.14702e-05	-0.000304356	-4.90955e-05	-0.000370354	-4.92062e-05	0.000499063	-0.000180533	0.000399828	0.000249637	-0.00069339	-0.000109979	0.000114069	9.52446e-06	-4.42914e-06
6.42067e-06	8.87967e-05	-4.7679e-05	9.8806e-05	-0.00027811	0.000129106	4.71834e-06	0.000216329	-0.000115506	-0.000247428	-0.000343978	-0.000377809	0.000209326	-0.000188044	0.000107613	-0.000322025	-0.000125343	-0.000276595	-0.000174107	-0.000282769	-7.78041e-05	0.000175652	0.000226364	7.98597e-06	-0.000118531	0.000343777	6.20242e-05	-0.00013461	-3.68038e-05	0.000114778	0.000248368	-0.000378088		-7.46949e-05	-0.000263848	1.46101e-05	0.000375941	-9.84743e-05	-0.000140364	0.00013853	-6.47172e-05	0.00010695	-0.000229655	0.000235699	-0.000195359	-0.000288354	0.00046208	-0.000242739	-0.00045552	4.96467e-05
4.64482e-05	-2.63032e-05	0.000165818	-7.23933e-06	-8.53567e-06	-0.000177903	-7.73662e-05	8.48487e-05	0.000245614	0.000294265	-0.000130198	3.46079e-05	-0.000193008	2.56548e-05	-8.9274e-05	-0.000532379	-0.000373333	0.00010996	0.000429048	0.000189298	0.00013352	-1.05269e-05	-0.00044752	-0.000122157	0.000198229	-0.000142389	0.00018562	-3.66157e-05	-0.000171021	-0.000178406	-0.00016113	1.79892e-05		5.01955e-05	-0.00014873	-0.000336436	-2.26884e-05	2.97572e-05	-0.000305889	-9.58284e-05	6.7817e-05	-0.00012642	-0.000227607	0.000816853	0.000134413	-0.000166695	-5.45541e-05	-0.000180427	0.000217448	0.000244316
-0.000136358	0.000422058	-0.000143208	0.000342671	3.24997e-05	-0.000157804	7.79012e-06	0.000205369	4.2053e-05	-0.000288686	4.15685e-06	-6.6898e-07	-0.000610696	-0.000314181	-0.000343512	-0.000504819	-0.000215454	9.89096e-05	-0.000258622	-4.74641e-05	0.000140029	-8.30887e-05	0.000149729	0.000117334	-0.000184964	-0.000157512	-2.46173e-05	6.81416e-05	0.000219889	0.000207012	1.50201e-05	0.000403491		4.21411e-05	-0.000431385	0.00019172	-0.000219998	-4.21655e-05	-9.50658e-05	-6.37182e-05	9.64228e-05	-0.000106556	-0.000205922	0.000497383	3.12975e-05	-1.51001e-05	0.0003998	0.000190758	2.47685e-05	0.000134656
3.473e-05	-0.000291547	0.000125094	-8.4237e-05	-0.000129451	-0.000218968	0.000137261	-0.000342104	0.000121932	0.000169809	0.000114469	0.000249583	-0.000360401	-0.000218233	0.000174935	-0.000303551	0.00051278	-3.92317e-05	-0.000243917	5.90801e-05	-3.34086e-05	-0.000144936	-0.000159829	-0.000156468	-0.000131416	-4.97149e-05	-0.000109516	-0.000662137	0.000473163	-5.57807e-05	-0.000239863	7.36584e-05		2.81355e-06	0.000207096	2.17748e-05	0.000164672	5.20263e-05	0.000194349	0.000295344	-0.000413848	-0.00016481	-0.000195994	2.38692e-05	-0.000200546	0.000173389	-0.000193068	-1.8545e-05	0.00013051	-0.00020607
4.16407e-05	0.000166149	-3.40577e-05	9.85952e-05	-3.6667e-05	6.82566e-05	0.000133807	0.000125857	0.000463523	-0.000377074	-0.000162977	-0.000131531	-0.000665874	0.00012885	-0.000267111	-6.46719e-05	-7.82294e-05	7.64471e-05	-0.000238107	-0.000429076	0.000285443	-0.000169462	0.000152681	-0.000121901	2.91727e-05	0.000142551	-6.44441e-06	-0.000260311	0.000335903	-0.000277192	0.000122122	-8.459e-05		3.79408e-05	1.26314e-05	0.000178799	0.000142622	-5.11586e-05	6.35212e-05	0.000103529	2.75202e-05	-0.000536193	-0.000619691	-0.000299071	0.000478196	0.000261558	6.6414e-05	-0.000187505	2.39444e-05	-0.000201092
7.16519e-05	-9.85884e-05	0.0002238	-8.15716e-05	-7.41113e-05	6.11015e-05	-0.000139076	0.000356858	-0.000227826	-1.0753e-05	-7.83087e-05	-2.89376e-05	0.00047682	0.000312991	2.99053e-05	-4.28633e-05	-0.000217381	-0.00040693	-4.86507e-05	-1.14718e-05	-0.000273367	-0.000101169	-0.000172322	0.000230367	-9.07073e-05	-0.000237047	-0.000357045	-0.000152939	-0.000197878	0.000327153	7.6451e-05	-0.000111599		-4.1514e-05	0.000737899	-8.43486e-05	-0.000161408	0.000151872	-9.9896e-06	-0.000112323	0.000117938	-0.000232371	-0.000282432	9.77055e-05	-0.000251595	-0.000136639	0.000136587	-4.98955e-05	-0.000318949	9.69082e-06
-4.04573e-05	-3.3803e-05	-0.00015782	-6.80127e-05	0.000201182	0.000224424	0.000113057	-3.12042e-05	-0.000152696	1.42201e-05	-2.88935e-05	-6.72896e-05	-0.000177321	0.000289836	0.000215998	-0.000539167	6.44194e-06	-0.000236982	0.00025115	1.17674e-05	0.000238612	0.000139971	-0.000295671	0.000366348	0.000183209	0.000389063	0.000101691	-0.000231278	0.000226498	-0.000219638	-1.72717e-05	-0.000283627		0.00011838	-0.000223599	0.000245315	-1.06523e-05	0.000140844	0.000446553	8.99585e-05	-9.99599e-05	-0.000221866	4.68395e-05	0.000214355	7.48133e-06	-0.000206651	-0.000285498	0.000412396	0.000423214	0.000274463
9.29173e-05	-0.000278955	-0.00025848	0.000570712	3.24725e-05	0.000107717	-0.000291364	0.000169506	-0.000105702	-0.000149131	0.000269946	-3.72251e-05	0.000138038	-4.20156e-05	6.87355e-05	0.000266998	0.000245773	5.2144e-05	-0.00022493	0.000195705	0.000112298	-0.000156979	2.20077e-05	0.000174528	0.000248494	0.000126459	7.57816e-05	0.000117507	0.000334247	-0.000168912	-3.64144e-05	0.00015522		-0.000285341	-0.000118856	-4.54351e-05	-0.000163599	-0.000256682	-0.000201613	0.000177711	6.70849e-06	-2.50542e-05	0.000809744	-6.63934e-05	-0.000153489	4.68232e-05	6.05098e-05	-0.00014244	0.000542628	4.63837e-06
0.000213975	0.000221808	-5.75543e-05	0.00056508	0.000144134	-0.000311705	8.31674e-05	-7.93265e-05	0.000161101	0.000298116	-0.000174617	-0.000122777	0.000106119	-0.000248845	0.000103577	0.000155405	0.000178291	0.000205097	-0.000106175	0.000121724	6.23073e-05	-0.000108458	0.000549564	0.000340486	-3.99657e-05	4.817e-05	0.000268186	0.000451854	7.71036e-05	-0.00023494	0.000200531	-0.000236171		0.000209719	0.000415792	-0.000109128	-0.00106449	0.000312804	-0.000699717	-0.000368234	0.000427776	9.07273e-05	3.25081e-05	-0.000118105	-2.2465e-05	0.000125236	-1.62366e-05	-4.80195e-05	-0.000615721	3.20539e-05
1.6744e-05	0.000100786	-0.000111304	-0.000128934	-6.12242e-05	3.5038e-05	-9.4045e-05	-0.000100522	8.08653e-05	5.30975e-05	0.000255598	3.91407e-05	-6.33037e-05	0.000182533	0.000387886	-0.000240977	0.000399549	-1.76664e-05	0.000139495	-3.57537e-05	0.00021762	-0.000172172	0.000219833	0.000212006	6.26824e-05	-0.000102929	0.000161468	-0.000192498	5.12955e-05	-3.65558e-06	-0.000141868	9.6922e-05		4.09453e-05	0.000438378	-0.000200884	0.000164427	0.000149671	-4.78476e-06	0.000234504	3.10202e-05	-0.000231661	5.1934e-05	0.000127823	-0.000192091	-0.000198742	0.000223596	-5.92616e-05	0.000503573	-0.000451217
0.000566701	-0.000343886	-8.72321e-05	6.64541e-05	5.93459e-05	4.65179e-05	-0.000116842	-0.000140833	5.15608e-05	-0.000245081	0.000378338	-0.000226321	-0.000257171	-0.000215569	-2.30396e-05	-0.000154092	-0.000403415	0.000301644	-0.000150392	0.000150888	-0.000336592	0.00012754	-0.000499187	-0.000195467	-0.000233791	7.23996e-06	-1.58134e-05	7.40621e-06	0.000269372	0.000263419	-0.000355372	-0.000195139		-0.00057972	0.000487344	-0.000188733	6.63933e-06	-5.88344e-05	-9.7693e-05	-1.56893e-05	0.000143107	9.67691e-05	1.39946e-05	0.000313195	-0.000140943	6.12289e-05	4.60044e-05	-5.46035e-05	-2.12205e-05	0.000353695
0.000610074	-0.000143893	-7.62826e-05	-0.000392171	3.92544e-05	-0.0001451	-0.000124446	3.07959e-05	1.90998e-05	-0.000230199	1.63961e-05	-6.86786e-05	-0.000171972	-0.000197515	0.000223699	4.99461e-05	-2.53199e-05	0.000491492	0.000113031	0.000283641	0.000156903	0.000538316	-0.000286329	0.000241263	2.25901e-05	-0.000238561	0.000147799	-0.000310847	0.000510603	0.000151997	0.000130693	-0.000212905		-0.000490534	0.000650141	5.4857e-05	0.00016543	-3.55058e-05	-6.99485e-05	7.40611e-05	2.07712e-05	0.000442121	0.000231662	0.000145387	-0.000117737	0.00050781	-0.000181812	-0.000111784	1.81324e-06	0.00018822
0.000152205	0.000880921	5.07267e-06	-0.000499798	9.4405e-05	-8.36738e-05	0.000196153	5.15496e-05	1.23501e-05	0.000154229	0.000268307	-0.00018332	-0.000115982	3.90915e-05	-0.000150907	-4.97726e-05	-9.83e-05	0.000284152	-7.14183e-05	0.000224987	6.57378e-05	-0.000208823	0.000237531	0.000191117	0.000204903	9.08786e-05	-0.000456442	-7.07173e-05	-0.000121977	-5.59603e-05	-3.75742e-05	2.05022e-05		0.000110678	2.95537e-05	0.000183959	0.00018454	-0.00019836	-0.00020453	-0.000410539	-0.000254939	0.000244566	-4.95995e-05	-1.38813e-05	-4.9604e-05	-0.000211892	-2.42465e-05	-0.000183649	0.00043988	-9.26907e-05
0.000265255	0.000355559	-0.000106301	-0.000149319	-9.95462e-05	-5.88664e-05	5.87682e-05	-2.01768e-05	-1.01853e-05	7.67229e-05	0.000364222	-0.000172301	-0.000368063	-0.00013262	-5.7543e-05	-0.000459252	-2.53071e-06	-8.38117e-06	-0.000151766	0.00030476	-7.55606e-05	0.000123973	-0.000263866	-1.36389e-06	-0.000134126	0.000193052	0.000198496	0.000298603	-0.000427002	0.000277289	0.000411474	0.000455032		-0.000161069	-0.000171138	2.98901e-06	0.000169644	0.000101152	7.9503e-05	-8.37482e-05	-4.37275e-05	-0.000121814	-4.24702e-05	0.000135562	-0.000547149	-0.000188961	-0.000231499	0.000140156	0.000560623	-0.00037934
-0.000198807	-0.000455503	-4.15094e-05	-0.00028864	0.000135471	-5.62276e-05	5.50101e-05	-0.000105878	-0.000508235	0.000172935	-9.26016e-05	-0.000156224	0.00046657	-0.000232508	-0.000255961	-0.000163366	-1.93989e-05	-0.000135178	0.000315479	-0.00032556	0.000461577	0.000394909	4.89182e-05	-4.31887e-05	8.5909e-06	-0.000322582	0.000228949	1.88203e-05	0.000161825	-3.99243e-05	0.000220786	0.000393094		-4.49949e-05	-0.000405443	-1.80998e-05	-7.51236e-06	-0.000107203	0.000161277	0.000263156	0.000102528	0.000428055	0.000177769	-6.77537e-05	-0.000408908	0.000182893	2.14295e-05	0.000217268	-0.000278578	-6.13318e-05
0.000270964	0.000497676	-6.75472e-05	9.75514e-05	-0.000111611	0.000146153	9.29131e-05	0.000221474	-0.000150807	0.000117259	-6.10034e-05	-0.000132114	-3.27219e-05	-0.00011871	-0.00044043	0.000168321	-5.27719e-05	-0.000115676	0.000174176	0.000303004	-0.000119309	-0.000167843	0.000274864	1.14604e-05	8.58311e-05	0.000344597	-6.05589e-06	-0.00017342	0.000318465	0.000552101	7.59892e-05	0.000181233		-5.95371e-07	-4.50186e-05	0.00027964	2.28651e-05	-6.66531e-05	-3.87749e-06	0.00012145	0.000134133	7.45795e-05	0.000298793	-0.000421694	0.000192775	-1.63554e-05	0.000470169	0.000594318	0.000136255	-0.000163661
0.000427765	0.000334327	0.000113013	-0.00020546	8.5958e-06	0.000189829	4.63032e-05	-0.000426957	0.000268177	-0.000415734	0.000118467	0.000166908	-7.94768e-05	0.000282782	0.000233943	0.000406687	6.55577e-05	-0.000220706	0.000152522	0.000110553	-0.000181344	0.000125025	5.79843e-05	2.38745e-05	0.000105668	-6.45293e-05	1.04798e-06	1.39124e-05	0.000306364	0.000311507	0.000232717	-4.16271e-05		0.000211303	7.19318e-05	0.000167689	-7.64199e-05	-8.36693e-05	-0.000146739	-0.000139645	-5.83e-05	0.000105582	0.000213949	0.000111101	1.05429e-05	1.40972e-05	0.000191936	-0.000160738	-0.000204316	4.58827e-05
5.14519e-05	4.39736e-05	-6.48036e-05	-4.22313e-05	0.00014896	-2.84878e-05	9.5259e-05	-1.21012e-05	0.000109908	0.000127258	0.000266677	0.000353857	1.07795e-05	0.000152558	-0.000116936	0.000128891	-0.000405084	-4.43852e-05	0.000648572	-5.86335e-05	0.000107064	-0.000150075	-0.000533331	1.22896e-06	9.58407e-05	7.18252e-05	-0.000163745	0.000189561	-0.000236853	-0.000285999	0.000267397	-0.000208627		8.90007e-05	-0.00027926	-7.59645e-05	0.000470178	0.000106818	0.000273626	-8.96317e-05	0.000124745	2.51701e-05	0.000106564	0.000200296	-0.000738961	0.000272306	-0.000116191	-0.000151366	7.5116e-05	0.00036507
0.00020376	0.000563605	0.000506913	-0.00013169	9.05247e-05	-0.000117577	-0.000293816	0.000338709	0.000333397	0.000190427	0.000225715	9.29251e-05	0.0003694	-0.00018372	-0.000121002	8.84054e-06	-7.51995e-06	0.000455688	7.33118e-05	0.000189135	-3.81149e-05	-0.000216895	0.000231992	0.000229244	-5.40882e-05	-1.4719e-05	0.000306387	0.00019552	-3.09157e-05	-0.000380452	0.000127804	0.000131502		-3.99667e-05	0.00178444	-5.47865e-05	9.58302e-05	-1.17851e-05	8.96052e-05	-6.29716e-05	0.000211863	-5.09561e-06	0.000741942	-9.79163e-05	9.93322e-05	-0.000467593	-8.46963e-05	0.000158727	0.00011535	-0.000557396
-7.40757e-05	0.000540498	6.45298e-06	7.18189e-05	-0.000155963	-6.67964e-05	5.23487e-05	-0.000262282	-0.000202087	-9.4759e-05	-0.000124829	4.23978e-05	0.000334012	4.33628e-05	0.000148263	-0.000476879	0.000102839	1.72556e-05	0.000100027	0.000326049	-0.000106143	9.01726e-05	-0.000338041	0.00019651	9.43753e-05	-0.000178154	0.000422103	0.00016217	-0.000233009	-2.72122e-05	-4.18685e-06	1.98246e-05		0.000133872	0.000943574	0.000242953	2.58537e-05	5.9556e-05	-0.000246382	-1.14002e-05	0.000182522	0.000189079	0.000174057	2.78996e-05	-0.000336754	-0.000112424	-0.000195371	-0.000223876	0.000289078	-0.000234291
-0.000347308	0.000137627	3.42962e-05	-0.000317048	0.000428767	-0.000185977	0.000109755	-0.00013029	-1.04984e-05	0.000180897	0.000117647	0.000197027	-9.59385e-05	-0.000194669	-0.000177595	0.000203075	-0.000159443	0.000121087	-0.000369317	9.02574e-05	-0.000143179	0.000303029	-0.000309376	0.000528881	-0.000251277	0.000153134	-0.000217094	-0.000138169	0.000146901	0.000164316	-3.05913e-05	0.000326641		0.000110914	-0.000231694	-8.67141e-05	0.000232051	-0.000222159	-1.60256e-05	0.000317964	0.000134432	0.000260573	-0.000332218	-9.57706e-06	3.02023e-06	-0.000132161	-6.36337e-05	0.000303495	-4.20185e-05	8.19128e-05
-0.000157548	2.07531e-05	-0.000100074	8.12841e-05	-0.00013405	-0.000191002	0.000235884	-1.38243e-05	-0.000102685	-3.24006e-05	-0.000163398	0.00013586	0.000205954	-0.000121322	5.57859e-05	-0.000124632	0.000184107	-1.70511e-05	0.000577125	1.83933e-05	-0.000117114	-0.000135631	-8.51461e-05	-0.000182532	-0.000299247	0.000111368	0.00015965	3.23951e-05	-2.21528e-05	7.86244e-05	4.37618e-05	-6.62731e-05		4.24253e-05	-8.33688e-05	7.5484e-05	0.000108332	7.9778e-06	5.6165e-05	-2.51623e-05	-6.93133e-05	-2.92461e-05	0.000120452	-5.5079e-05	-0.000211126	-0.000162913	-6.48263e-05	-0.000238762	9.18873e-05	-0.000298353
-0.000134055	-7.83638e-05	8.24692e-05	-8.20021e-05	-0.000115177	7.81452e-05	-5.66429e-05	0.000109316	0.000329887	-0.000117932	6.36727e-05	-0.000105176	0.000235593	-3.89773e-05	6.74388e-05	-5.84015e-05	-0.000118292	6.22589e-07	-0.000111358	0.000187227	0.000103774	8.83568e-05	-0.000146654	-0.000145209	-7.37636e-05	0.000233155	0.000285257	-0.000213156	-0.000153782	-6.55249e-05	-4.63633e-05	0.000330151		-3.82819e-05	0.000170006	-3.21971e-05	7.40355e-05	0.0001035	-0.000285022	0.00010708	3.4259e-05	-0.000282478	-4.98889e-05	-0.000109802	-9.88091e-05	-0.00015962	0.000103241	0.000224114	-2.66569e-05	-0.000230258
0.000165052	-6.57129e-05	-0.000397243	0.000152245	0.000199302	-7.76475e-05	0.000149136	2.85266e-05	2.61663e-05	7.60876e-05	0.000164879	-0.000255779	3.53778e-05	-0.00012312	0.000105627	-7.90019e-05	2.10301e-05	0.000246505	-5.04289e-05	-0.000234652	0.000319308	-0.000119274	0.000367014	-7.1966e-05	-9.86586e-05	0.000198104	-0.000315082	-0.000219771	-0.000427123	-3.2663e-05	0.000186301	0.000232226		7.27128e-05	-2.87474e-05	-0.000251023	-0.000171995	-8.99075e-05	1.50883e-05	3.37783e-06	-0.000100525	-0.000117604	-0.00024752	-4.15545e-06	0.000182554	8.07365e-06	-0.0001917	0.000183728	0.000201055	2.51449e-06
-8.49326e-05	5.96374e-05	0.000232927	-0.000112064	0.000375954	0.000257924	5.47576e-05	0.000594016	-0.000117468	1.63008e-05	0.000313781	0.000496795	0.000288667	0.000102607	5.34443e-05	0.000255562	7.80367e-05	-6.00845e-05	0.000207892	-0.000307621	7.89358e-05	0.000500745	0.000133974	3.28589e-05	0.000360124	-0.000213516	0.000283498	0.000350785	-0.000320941	-0.000440359	1.10769e-05	-0.000380548		7.99988e-05	-0.000116626	-0.000194329	-3.4101e-05	-0.000273261	-0.000186338	9.00307e-05	-0.000121655	7.34452e-06	7.94653e-05	6.9326e-05	1.06878e-05	0.000379514	-3.87181e-05	-0.000232945	-0.000368023	-0.000232155
8.50051e-05	-7.19306e-05	-9.27569e-05	-0.000129689	-4.28006e-05	-0.00018582	9.23482e-05	4.17352e-05	0.000159522	-0.000130166	-0.000129827	0.000234534	8.32532e-05	3.92493e-05	0.000159865	-8.67761e-05	-3.50693e-05	-0.000465905	6.24634e-05	9.97107e-05	0.000150881	0.000249244	0.000148006	0.000188144	0.000166463	0.000129495	0.000231697	0.000406062	-2.84028e-05	0.000242581	0.000183561	-8.95076e-05		6.84208e-05	-0.000106643	0.000119938	0.000124723	6.28301e-05	1.03721e-05	5.74091e-05	-1.87004e-05	2.49998e-05	5.88362e-05	-0.000108926	-3.41538e-05	-9.33047e-05	-9.00823e-05	7.80245e-05	-1.19963e-05	-0.000257127
0.000238737	-0.000235618	9.5317e-06	0.000502958	-7.22038e-05	-6.86721e-05	1.5814e-05	-0.000136223	-6.73242e-05	-0.0001276	0.000301383	-0.000290931	0.000268422	-0.000220854	0.00024911	2.47229e-05	0.000112258	0.000259062	-0.000358163	-7.91024e-05	0.000418238	-0.000164626	-8.56091e-06	-0.000200614	5.15405e-05	0.000374142	7.99668e-05	0.000630565	0.000319588	3.96871e-06	0.000284991	-3.14788e-05		-0.000171371	0.000238849	-0.000231101	0.000256317	0.000174968	1.56062e-05	-0.000111387	0.000512158	6.51862e-05	0.000420969	-0.000198354	0.000131659	-0.000445239	-0.000230581	-0.000343936	-6.15575e-05	-7.55e-05
-3.80353e-05	-2.64544e-05	-0.000289732	0.000143233	6.26838e-05	0.000285254	0.000158437	7.33265e-05	-0.000167023	0.000221904	0.000222406	2.36084e-05	0.000226966	-0.000257878	-0.000118267	0.000362092	3.13201e-05	-0.000245187	0.00029655	-3.23141e-05	-4.4938e-05	5.35613e-05	-0.000272163	7.94634e-05	-0.000270679	0.000246373	0.00020177	8.60779e-05	-4.94149e-05	8.60043e-05	-0.000114026	-0.000120621		0.000121478	-0.000109249	0.000214542	-1.14131e-05	-2.17459e-05	3.80439e-05	0.000173892	5.37041e-06	0.000225669	-0.000165305	0.000449337	6.67577e-05	-0.000131631	-5.82552e-06	0.000146466	0.000107536	-6.09823e-05
-0.00033219	9.13303e-05	9.38617e-05	-2.5273e-05	3.53025e-05	4.38979e-06	1.23216e-05	0.000323097	-4.50777e-05	0.000166182	-7.88119e-05	-0.000174976	-6.91995e-05	-0.000126741	8.3229e-05	0.000226777	0.000253012	0.000272646	0.000197662	0.000366013	0.000157148	-0.000158314	-0.000190165	0.000309494	0.000261438	-0.000106875	0.000608862	6.12444e-05	-4.44514e-05	-1.29277e-05	0.000232321	-0.000115455		0.000286432	8.00856e-05	-2.74512e-05	4.72192e-05	7.68878e-05	-0.000150716	-0.000514715	0.000111939	-0.000194857	-0.000129949	0.000151165	0.000167452	2.32109e-05	-0.000145908	0.000158155	9.95651e-05	0.000158553
-0.000221996	-5.6445e-05	-4.90393e-05	-4.6105e-05	0.000225996	-4.3409e-05	0.000138684	-8.04806e-05	-9.25331e-05	0.000220305	8.83143e-05	-9.99946e-05	0.000218593	0.000156176	7.4949e-06	-7.9294e-05	-0.000163162	-2.80489e-05	0.000423902	2.91788e-05	0.000101287	-2.92692e-05	7.51407e-05	0.000446206	-0.000140156	7.79781e-05	0.00033127	0.000459997	0.000320152	-0.000118505	4.86349e-05	0.000318318		0.000183039	2.10404e-05	-0.000639031	-9.96993e-07	-2.77758e-05	-8.01851e-05	5.95711e-05	-6.24522e-05	0.000177241	-0.000139046	5.02751e-05	0.000357697	-0.000389337	0.000331835	2.52102e-05	4.19347e-05	7.1863e-05
-3.17582e-05	-2.7353e-05	4.31639e-05	-6.48809e-05	-4.66887e-06	-1.25099e-05	-0.000163634	-2.66096e-05	1.98134e-05	0.000137941	6.92485e-05	0.000483488	0.000616133	0.000388561	-0.00054391	0.000269277	7.99263e-05	-0.000215851	0.000316411	0.000162736	0.000288763	-0.00065341	-5.2702e-05	4.3513e-05	0.000502024	-7.94471e-05	-4.58527e-05	0.000170529	-0.000412564	-0.000110579	0.000238255	0.00016226		-5.4787e-05	-8.08296e-05	-0.000131567	-0.000162366	8.45624e-06	0.00017819	0.000214778	1.65293e-05	4.90907e-05	8.35935e-05	-0.000205311	7.55503e-05	-6.22789e-05	1.00843e-05	0.000579943	0.000234434	-2.17206e-05
3.68953e-05	-1.62705e-05	7.17116e-05	7.31092e-05	2.67912e-05	-9.1133e-05	0.000133591	0.000464409	-2.17953e-05	7.4877e-05	-9.70327e-06	-0.000276511	-0.000195637	-4.23369e-05	0.000234256	-0.0001803	-0.000914341	-9.90972e-05	-0.000144221	-2.80345e-05	-0.000228051	8.01648e-05	0.000496275	4.83173e-05	0.000236116	-4.89567e-05	-1.11841e-06	-0.000150629	-2.23948e-05	0.000232637	-1.90845e-05	-6.11687e-05		-4.31383e-06	0.000363068	9.03493e-05	-3.27838e-05	-0.000109184	4.28611e-05	6.93303e-05	-0.000106603	-0.000127519	0.000229941	0.000290858	0.00024798	0.000190884	0.00024941	-0.000369013	0.000310346	-0.000403416
3.93588e-05	0.000191728	9.79128e-05	-0.000159065	0.000118681	-7.3973e-05	0.000120455	9.25643e-05	-0.000151636	6.38628e-05	-9.11296e-05	-4.76324e-05	-0.000225814	9.87853e-05	0.000283579	-0.00012604	-0.000133088	9.59783e-05	5.58402e-05	0.00017188	-0.000233186	-0.000110203	7.54596e-05	0.000229523	0.000155766	-4.3776e-05	9.73635e-05	0.000373954	0.000121273	0.000103719	0.000215587	0.000569281		-0.000363004	-0.000144144	-7.88692e-05	0.000208169	1.49167e-05	-1.05845e-05	-3.04201e-05	-0.000272152	-5.29702e-05	-1.58287e-06	-1.61845e-05	-9.25261e-05	-0.00010198	0.000110236	1.92224e-06	7.44807e-05	-0.000158794
-1.90981e-05	1.16301e-05	0.00013563	0.000116311	-0.000458607	2.41949e-05	0.000192948	5.36e-05	-0.000101053	0.000212191	0.000462805	-0.000436929	-2.23115e-05	0.000186603	9.94607e-05	1.73632e-05	-0.000506815	-0.000142528	0.000213239	-0.000854208	-0.000275825	-0.000350606	0.000168651	-0.000170254	0.000146381	0.000326552	-4.74587e-05	-6.36771e-06	-0.000287757	-0.000753269	1.05881e-05	-8.52797e-05		4.52842e-05	0.000104441	0.000139468	2.17928e-05	0.000191183	1.36626e-05	0.000119132	-8.99734e-05	-0.00010944	0.000499461	0.000234302	0.000143633	0.000103468	0.000208983	-0.000285026	0.000224384	0.00023092
-1.7343e-05	0.000380308	-0.000477086	2.42928e-05	1.353e-05	0.000199932	0.000459415	-1.13557e-05	9.84633e-05	-6.96723e-05	0.000128531	5.31449e-06	-8.86705e-05	0.000339797	0.000119966	8.34459e-05	-3.07139e-05	0.000121761	1.51355e-05	4.5975e-05	9.79299e-05	2.00847e-05	0.000174983	0.00104672	0.000124867	0.000208946	-4.35399e-05	-4.91083e-05	0.000320901	4.51604e-05	0.000162774	3.52783e-05		4.01224e-05	1.85396e-05	-0.000115314	0.000135274	0.000137321	-0.000310251	0.000138389	0.000328317	5.01791e-05	-0.00011397	-3.17806e-05	-0.000183172	4.26796e-06	-7.79892e-05	-6.40772e-05	-2.13331e-05	-9.54562e-05
-4.39481e-05	-0.000252128	9.07499e-05	0.000149762	1.33134e-05	-7.95949e-05	-0.000137943	2.50878e-05	0.000252336	5.27456e-05	0.000420228	0.00031435	-8.02774e-05	5.10777e-05	-6.20887e-05	-0.000208944	-1.16291e-05	-8.87664e-05	-0.000179985	-0.000217278	-0.00018968	0.000364221	-1.2667e-06	-0.000243076	0.00036481	-0.0011	-0.000804618	8.94582e-05	0.000179243	-0.000275842	-5.75286e-05	-5.42206e-05		2.28856e-05	-0.000210186	5.40943e-05	7.55068e-05	1.12847e-05	-3.98269e-06	6.1858e-05	-2.76156e-05	-0.000130486	-0.000265739	-0.00021857	-8.88147e-05	-0.000231996	-0.000101286	7.63678e-05	-0.000299034	-2.60607e-05
1.40229e-06	0.000222722	9.06685e-05	0.000318434	-2.00935e-05	4.38086e-05	-0.000115972	4.11285e-05	-9.4451e-05	-0.000222343	0.000213836	0.000148139	-0.000153832	-0.00032492	-8.63141e-05	0.000126673	0.000142183	0.000343505	-4.14723e-05	-6.74844e-06	-0.00017625	-0.000188162	-0.000466682	-0.000196115	4.39826e-05	-0.000173763	0.000417485	-0.000222998	0.000304191	-7.70043e-05	1.17222e-05	0.000250501		-1.57147e-05	0.000212426	-0.000285808	-3.4875e-06	-4.66032e-05	4.58315e-05	-7.33972e-05	-5.02292e-05	-4.16158e-05	-1.71866e-05	0.000378109	-0.000147034	0.000335233	-2.31955e-05	0.00023129	-0.000484975	8.21912e-05
0.000209222	-8.2758e-05	0.000241926	-7.07805e-05	0.000380369	-1.29013e-05	1.89613e-05	6.91163e-05	0.000121357	-1.59679e-05	0.000121012	0.000202434	-0.000260777	-0.000269601	4.88274e-05	-0.000150051	0.000147296	2.34422e-05	0.000300321	0.000129259	0.000109408	-0.000447705	0.000109125	-0.000162203	0.000151275	7.74717e-05	-0.000103084	9.35036e-05	-0.000308996	3.1077e-05	0.000123407	0.00026216		4.20951e-05	0.000255919	-0.000109681	-6.99758e-05	-3.19597e-05	-5.79181e-05	-8.83822e-05	6.01469e-05	-0.000124062	0.00012736	-0.000225669	-0.000398031	0.000114629	0.000306308	-2.11854e-05	-1.10569e-05	2.97206e-05
-0.000120334	0.000161924	0.000449004	0.000123517	-0.000230319	-8.73409e-06	-2.59818e-05	0.000666606	8.78111e-05	8.06345e-05	-0.000160209	-0.000230236	-0.000248911	-0.000240329	-8.78214e-06	-3.95605e-05	-4.35536e-05	0.00020345	4.32388e-05	-0.000202211	9.96924e-05	0.000315908	-0.000490587	0.000158993	0.000495706	0.000201905	-0.000180765	-5.928e-05	-0.000205397	0.00020262	0.000494888	-4.12052e-05		-0.000224071	-0.000284099	-0.000247296	0.000168725	0.00010096	0.000264898	0.000197552	-0.000559453	-2.08998e-05	0.000133604	-1.79538e-06	0.000223629	-2.81382e-05	0.000183853	0.000147821	3.00852e-05	8.20154e-05
-5.5118e-05	0.000126324	5.72877e-06	-4.04422e-06	0.000425845	-1.9592e-05	1.39558e-05	-8.71738e-05	-3.83423e-05	5.80739e-05	-0.00021775	7.19957e-05	0.000218251	-0.000220647	-2.85162e-05	-1.86273e-05	0.000190048	-0.000184595	-0.000318612	-4.76288e-05	0.000111869	0.000162149	-3.45271e-05	0.000199607	0.000134241	5.39656e-06	0.000169807	-7.0533e-06	3.13564e-05	0.000361593	-0.000148574	0.000146232		-0.000143727	0.000136135	-5.89424e-06	-5.58184e-05	0.000527859	-4.78432e-05	-1.6344e-05	3.41562e-05	-4.59875e-05	-0.000106885	6.66062e-05	0.000147875	-0.000173163	6.22537e-05	0.000102061	0.000421414	-0.000224951
7.87601e-05	-0.000243048	-0.000298177	-1.69578e-05	0.00027456	8.19684e-05	-0.000226169	0.000319888	4.99497e-06	-4.34483e-06	0.000369247	2.70954e-05	0.000202578	-5.29426e-05	8.9379e-05	9.15241e-06	-8.54254e-05	6.40916e-05	0.00013208	0.000197849	5.0365e-05	-5.11642e-05	7.2141e-05	1.25442e-06	0.000340194	0.000232678	0.000256212	-0.000228495	-6.00175e-05	0.000200964	0.000289913	4.34522e-06		-8.04343e-05	9.41549e-05	0.000161628	0.000226543	3.90939e-05	-7.1959e-05	0.00030727	0.000120286	-9.27196e-05	-4.08794e-05	0.000281778	0.000336353	-4.33113e-05	-4.70332e-05	3.13635e-06	-0.000219449	-0.000223481
-0.00027404	0.000724874	0.000102632	-0.000282111	6.44716e-05	0.00012397	-2.73506e-05	0.000219891	-0.00016146	0.000101022	0.000158182	-0.000195081	3.86654e-06	0.000343741	-0.00115536	-0.000261659	0.000308331	-0.000169905	0.000252145	0.000125706	0.000301426	-4.49844e-05	-0.000299774	9.97339e-06	0.000161866	2.46331e-06	7.75266e-05	-0.000291257	-1.23444e-05	0.000302502	0.000217121	0.000112034		1.32345e-05	-0.000227133	-2.29556e-05	-4.7086e-05	-7.96241e-05	9.80796e-06	-0.000120226	1.15972e-05	0.000294804	0.000168792	-0.00020914	-3.45311e-05	-0.000156346	-1.01537e-05	0.000176993	-8.33897e-05	0.000117952
7.90134e-05	1.74476e-05	-0.000217322	-0.000482465	-7.19172e-05	1.73362e-07	7.03223e-05	8.30475e-05	-0.000100566	0.000450246	-0.000135072	-0.000119273	-3.55291e-05	0.000474251	-0.000581005	-0.000335708	-1.72783e-05	0.000154136	-0.000569113	-0.000145787	-9.94965e-05	-0.000145463	-0.000281861	-0.000713953	9.13092e-05	0.000985159	2.05766e-05	0.000384196	-9.60827e-05	-5.29442e-05	0.000104592	8.36169e-05		-0.000152435	0.000169293	5.52657e-05	-0.000250747	-0.000176931	2.60492e-05	-0.000121648	0.000415406	8.86638e-07	-0.000151439	-0.000622867	-4.94595e-05	-0.000321827	-0.000123856	-0.000143794	-0.000206109	-1.88897e-05
0.000218406	0.000408338	0.000136051	0.000549817	-0.000240464	9.80044e-07	-7.82491e-06	0.000207222	-0.000139953	4.00519e-05	-0.000251165	0.000305937	6.6632e-05	0.000198779	0.000145182	-5.17712e-05	-4.91526e-05	-5.33541e-05	-0.000241114	-9.0106e-05	0.000173399	1.09334e-05	-6.79138e-05	-0.000143379	0.000157014	-0.000167709	0.000543137	0.0013459	1.44236e-05	7.23763e-05	0.00012019	0.000214339		-0.000118077	-0.000426168	1.41711e-05	-0.000215184	-4.08809e-05	-2.90113e-06	-3.61978e-05	0.000152108	6.65913e-05	0.000109904	4.06917e-06	-0.000251963	-7.68111e-05	-3.39578e-05	-0.000127955	9.7323e-05	-1.1086e-06
0.00122174	2.00651e-06	0.000107072	-0.00015366	0.000164068	8.36811e-05	0.000188776	0.000349749	-7.41737e-05	-7.51007e-05	-0.000167693	-0.000266461	-0.000372034	0.000285985	-9.75012e-05	0.000252849	0.000112875	-0.000149642	0.000451191	5.60891e-05	9.65011e-05	-0.000326422	-0.000807457	0.000218843	0.000668529	-0.000108149	4.415e-05	8.75872e-05	4.96211e-05	0.000143418	0.000102476	-9.46512e-05		-0.000916631	-6.92217e-05	-3.86678e-05	-4.73677e-05	0.00030651	0.000722919	-0.000147755	0.000237908	-6.88926e-05	-0.00020476	-3.59038e-05	-0.000127272	0.000235369	-2.3168e-05	9.19233e-05	-0.000130718	-0.000188175
-4.14032e-05	0.000130188	0.000136423	-1.15677e-05	8.6663e-05	-7.14841e-05	0.000104783	0.000441401	0.000151726	-0.00020624	0.000269542	0.000197325	-0.000204777	-7.4118e-05	0.000103067	0.000227891	6.29091e-05	-5.23048e-06	-0.000182597	1.18479e-05	-2.77891e-05	0.000162893	0.000194512	0.000215078	-1.69714e-05	-0.000254625	-0.000100845	0.000153406	-3.52688e-05	2.79716e-05	0.000161079	0.000138709		7.04805e-05	0.000520131	7.62686e-05	-2.23308e-05	0.000528755	-0.000372589	0.000362438	-6.9531e-05	-0.000185086	0.000360685	0.00019653	0.000223263	9.07465e-05	0.0001585	-0.000198646	-0.000118039	1.63225e-05
0.000261093	9.76675e-05	9.80427e-05	5.01222e-05	3.47977e-05	0.00013838	7.10149e-05	-0.000121569	-3.54228e-05	6.06012e-05	-7.92617e-05	-0.000203172	0.000347496	0.00178341	0.000534394	0.000323107	-9.99492e-05	0.000146363	0.000358832	-0.000357167	6.05156e-05	0.00039258	-2.07367e-05	0.000253065	0.000237584	0.000564115	7.64399e-05	2.58348e-05	-3.43126e-05	3.66818e-06	-8.0355e-05	-7.89384e-05		0.0004369	0.000206822	-0.000165703	-0.000168845	-8.52691e-05	9.5455e-05	-0.000119923	0.000235689	-0.000187689	0.000470503	-0.000239335	0.000260219	-9.64882e-05	-0.00165381	-0.000132638	-0.000164443	-7.40846e-05
-3.76069e-05	-6.45479e-05	-3.41482e-05	-1.4198e-05	0.000151096	3.31613e-05	-0.000238024	0.000306251	0.000308769	-0.000176761	-1.73555e-05	-5.98971e-05	0.000285246	-0.000435642	-2.71493e-05	0.000184087	3.3951e-05	5.85595e-08	0.00017301	0.000342646	-4.59342e-05	-7.16575e-06	-9.97623e-05	-2.51649e-06	0.000626908	7.51965e-05	0.000563987	-0.000248451	1.36145e-05	1.4808e-05	4.5244e-05	-4.39856e-06		-0.000267094	-0.000174758	-0.000116255	5.35617e-05	-0.000352314	2.54958e-05	0.000197341	0.000134046	0.000269264	-0.000604651	-0.000138064	8.02779e-05	-0.000282307	0.000119266	0.000526338	-0.000122782	0.000205411
3.04109e-05	0.000136957	-0.000196486	6.09344e-05	0.000230077	0.000160395	-0.00039267	0.000199506	2.02078e-05	0.000360115	0.000538483	0.000536934	7.00451e-05	0.000275096	0.000111331	0.000438035	-2.16871e-05	-3.20719e-06	-0.0001812	0.000453052	0.000231917	6.69918e-05	0.000133268	2.61752e-05	0.000553042	0.000551542	-3.63083e-05	-9.57189e-05	4.36762e-05	0.000127494	-2.08453e-05	3.86822e-05		0.000241587	-4.62722e-05	2.04807e-05	3.88954e-05	0.000228671	-0.000937964	-0.000506691	0.000268465	-0.000189928	-0.000201672	-0.000273434	0.000646732	0.000282983	0.000331583	0.000103181	2.93677e-05	5.39145e-05
4.12831e-05	0.000287337	3.33948e-05	-0.000170065	6.69618e-05	0.000346493	0.000177553	-7.54826e-05	2.29395e-05	-0.000193489	0.000193681	-0.000408541	4.20311e-05	-2.32236e-05	0.000184768	0.000326333	0.000348964	0.000109262	-0.000115246	0.000257727	7.01479e-05	0.000168614	0.000187754	0.000277124	-0.000103081	-1.63102e-05	-0.000133698	0.000340819	-0.000133441	-9.5071e-05	0.000194393	-1.58353e-05		0.000187747	0.000447927	-9.91856e-05	0.000316037	-4.2054e-05	0.000204618	-0.00012549	-8.82439e-05	-9.62651e-05	0.000159088	3.39307e-05	-0.000131402	8.75324e-05	-0.000131915	0.00019409	-0.000237964	-0.000127005
2.65234e-05	0.000344626	-0.000353863	-0.000360122	-0.000264157	-0.000204675	3.70473e-05	-0.000237408	2.18575e-05	0.000481921	-0.000213468	-0.000158417	0.000526496	0.000207824	5.06936e-05	0.000375186	-0.000112442	0.000987759	0.000183703	2.09695e-05	0.000194693	0.000117804	-9.50439e-05	-6.1368e-05	0.000195941	0.000382019	0.000686835	-8.6439e-05	0.000472696	0.000333126	-5.85397e-05	-0.000499023		0.000122238	-0.000499365	0.000119065	0.00066422	-0.00015181	-5.62532e-06	-0.000566225	-0.000102756	-0.000303342	-0.000689826	2.29616e-05	-0.000415275	-0.000433084	-0.000139337	-9.6536e-05	-0.00011166	-0.000111213
[truncated: 207 more columns]

## Sheet: Fig. 4a and 4b
Fig.4a %pixels
Acid										Alkali
	angle0	angle45	angle90	angle135	angle180	angle225	angle270	angle315			angle0	angle45	angle90	angle135	angle180	angle225	angle270	angle315
sample1	1.5625	2.58789	0.830078	1.02539	1.51367	1.63574	1.41602	0.65918		sample1	0.854492	0.927734	2.12402	1.46484	1.02539	0.927734	0.830078	2.70996
sample2	6.27441	2.14844	2.7832	2.27051	0.830078	0.90332	1.0498	1.07422		sample2	2.09961	0.610352	0.366211	1.09863	1.00098	12.6465	3.00293	0.878906
sample3	1.75781	1.63574	1.17188	0.537109	0.976562	1.24512	1.9043	0.65918		sample3	0.756836	1.14746	1.48926	1.80664	1.24512	0.976562	0.634766	1.68457
sample4	4.44336	8.22754	2.19727	2.90527	4.44336	5.12695	4.56543	5.10254		sample4	5.37109	2.56348	14.6973	5.49316	3.44238	2.70996	2.66113	3.49121
sample5	2.90527	3.54004	5.76172	2.36816	3.85742	8.37402	3.44238	2.68555		sample5	5.68848	4.02832	2.24609	8.34961	3.00293	1.51367	2.80762	5.51758
sample6	2.90527	2.56348	1.66016	2.97852	2.31934	4.58984	3.41797	3.34473		sample6	2.92969	2.9541	4.00391	3.80859	2.70996	2.92969	2.53906	2.97852
sample7	5.68848	4.88281	2.24609	3.14941	3.41797	6.15234	2.58789	2.73438		sample7	2.58789	2.29492	6.44531	5.68848	4.46777	3.00293	3.2959	3.125
sample8	12.2803	9.81445	1.83105	2.14844	2.63672	5.46875	18.0176	3.17383		sample8	3.125	4.66309	12.1094	6.29883	7.8125	8.91113	2.83203	4.1748
sample9	1.83105	5.24902	1.5625	4.49219	12.7197	2.29492	1.9043	3.24707		sample9	6.88477	2.12402	7.88574	2.66113	1.17188	3.00293	6.15234	2.0752
Fig.4b %pixels
Acid										Alkali
	angle0	angle45	angle90	angle135	angle180	angle225	angle270	angle315			angle0	angle45	angle90	angle135	angle180	angle225	angle270	angle315
sample1	2.31934	2.97852	2.85645	2.97852	3.07617	2.85645	2.83203	2.49023		sample1	3.54004	2.58789	2.56348	2.53906	2.70996	2.63672	3.07617	3.00293
sample2	1.97754	1.09863	2.27051	1.66016	1.7334	1.68457	1.85547	1.92871		sample2	1.63574	2.22168	1.46484	1.63574	1.92871	1.95312	1.17188	1.48926
sample3	1.66016	2.92969	1.48926	1.68457	2.12402	1.87988	2.05078	2.24609		sample3	1.53809	1.68457	2.36816	2.51465	1.44043	2.17285	1.80664	1.63574

## Sheet: Fig. 5b and 5c
Fig.5b Number of pH changed pixels
	angle0	angle45	angle90	angle135	angle180	angle225	angle270	angle315
HEPES1	35	21	28	27	24	15	23	25
HEPES2	23	37	33	23	31	28	23	18
HEPES3	18	17	17	18	18	17	26	22
Mouse1	24	32	31	22	31	40	31	63
Mouse2	20	27	129	11	22	18	54	23
Mouse3	24	19	20	19	19	15	24	17
Mouse4	53	65	180	32	27	30	33	53
Mouse5	70	27	55	83	28	86	41	38
Mouse6	20	32	33	43	17	50	34	58
Mouse7	62	24	27	61	41	74	23	21
Mouse8	50	112	57	35	21	52	84	29
Mouse9	80	33	67	54	182	14	33	16
Fig.5c Number of pH changed pixels
	angle0	angle45	angle90	angle135	angle180	angle225	angle270	angle315
HEPES	25.3333	25	26	22.6667	24.3333	20	24	21.6667
Mouse	44.7778	41.2222	66.5556	40	43.1111	42.1111	39.6667	35.3333

## Sheet: Supplementary Figure 1c and 1d
Supplementary Figure 1c (Output voltage)
pH9.18																																	pH6.86
0.429434	0.669799	1.1271	1.08826	1.17058	1.12519	1.16953	1.1609	1.15409	1.14964	1.15812	1.163	1.17521	1.17535	1.14073	1.16272	1.16393	1.16618	1.16052	1.15904	1.13396	1.16206	1.16314	1.14597	1.14665	1.14625	1.11682	1.13046	0.938326	0.930432	0.53831	0.800818		0.429647	0.669643	1.13965	1.08928	1.27318	1.15066	1.26853	1.26166	1.26934	1.2581	1.27291	1.25145	1.28465	1.27407	1.20128	1.24374	1.24547
1.17425	1.19184	1.18907	1.18829	1.19099	1.1897	1.18627	1.18513	1.18799	1.18575	1.18825	1.18796	1.18472	1.18721	1.18845	1.19043	1.18608	1.18967	1.18628	1.1865	1.18554	1.18928	1.18656	1.19073	1.18963	1.18923	1.19053	1.19007	1.18648	1.18907	1.18996	1.19161		1.2469	1.28948	1.29181	1.29157	1.29473	1.29256	1.2928	1.29205	1.29253	1.29147	1.29327	1.29219	1.29085	1.29146	1.28988	1.2932	1.29322
1.14161	1.13339	1.16429	1.14068	1.18678	1.18368	1.1771	1.18032	1.18297	1.1794	1.18228	1.1835	1.18716	1.18633	1.18356	1.18861	1.18625	1.18784	1.18528	1.1862	1.18741	1.18249	1.18871	1.18769	1.1838	1.18969	1.19101	1.18691	1.18398	1.19	1.18605	1.18436		1.15702	1.14636	1.27612	1.25088	1.28957	1.28849	1.28539	1.28695	1.2879	1.28694	1.27966	1.28845	1.29124	1.28914	1.27187	1.28733	1.29288
1.15221	1.19058	1.1828	1.20434	1.17509	1.1672	1.1945	1.19226	1.19451	1.19553	1.19501	1.19661	1.19363	1.19259	1.19773	1.13644	1.19319	1.19485	1.19109	1.19379	1.19428	1.19091	1.19397	1.18932	1.19462	1.18988	1.19231	1.19373	1.1959	1.19598	1.1923	1.19301		1.27429	1.29341	1.28882	1.29307	1.27442	1.26351	1.29572	1.29479	1.29428	1.29588	1.29488	1.29565	1.29534	1.29555	1.29538	1.24081	1.29132
1.18266	1.1798	1.19594	1.18641	1.18449	1.17081	1.18642	1.14936	1.19419	1.18773	1.19261	1.19867	1.20002	1.19261	1.19387	1.19431	1.19707	1.19331	1.19618	1.19659	1.19641	1.19629	1.19492	1.18955	1.19421	1.19924	1.20308	1.19486	1.19741	1.19439	1.19246	1.19049		1.28732	1.24393	1.29581	1.28966	1.29047	1.28534	1.29071	1.26125	1.29377	1.29143	1.28979	1.29648	1.29638	1.29369	1.29489	1.29422	1.29226
1.17659	1.16022	1.17226	1.18179	1.17765	1.18585	1.18919	1.1865	1.18351	1.19645	1.19414	1.20025	1.19841	1.19828	1.19814	1.19862	1.20107	1.19985	1.19746	1.19672	1.1878	1.19418	1.19646	1.19235	1.19697	1.07569	1.19724	1.19797	1.19725	1.19885	1.19273	1.19657		1.27429	1.26383	1.27715	1.28377	1.27477	1.28905	1.29064	1.27821	1.28728	1.2946	1.29589	1.29592	1.2956	1.29694	1.29606	1.29651	1.29538
1.18321	1.16688	1.16835	1.14265	1.19551	1.19458	1.19324	1.1962	1.20407	1.19191	1.19615	1.19445	1.19678	1.19745	1.18267	1.19758	1.19805	1.20225	1.19886	1.19877	1.20003	1.19991	1.19654	1.19431	1.19821	1.19818	1.19712	1.20036	1.17922	1.19695	1.19647	1.19468		1.28735	1.27365	1.27161	1.24785	1.29484	1.29493	1.29475	1.29484	1.29804	1.29208	1.29624	1.29439	1.295	1.29703	1.28515	1.29601	1.29638
1.1898	1.1963	1.16904	1.19301	1.18187	1.19548	1.20098	1.20052	1.19894	1.19943	1.19775	1.19766	1.19622	1.1966	1.19299	1.19849	1.20143	1.20016	1.20001	1.19973	1.19995	1.19577	1.19323	1.19907	1.19717	1.19858	1.20033	1.20131	1.19865	1.19545	1.19626	1.19644		1.28787	1.29424	1.27122	1.29074	1.28035	1.29506	1.29838	1.29828	1.29571	1.29562	1.2977	1.29607	1.29488	1.29549	1.28934	1.29765	1.29711
1.15785	1.17375	1.16	1.18943	1.18858	1.19303	1.19912	1.19944	1.19926	1.20043	1.19757	1.19861	1.20263	1.2022	1.19295	1.20014	1.19707	1.19961	1.19956	1.19754	1.19616	1.19268	1.19682	1.16326	1.19785	1.1961	1.1967	1.19981	1.19808	1.19954	1.20028	1.19921		1.25529	1.27866	1.26766	1.28542	1.28831	1.29319	1.29642	1.29574	1.2975	1.29638	1.29686	1.29578	1.29743	1.29753	1.29332	1.29695	1.29602
1.18967	1.17789	1.18514	1.16905	1.18614	1.17685	1.19959	1.20198	1.20105	1.19213	1.20007	1.19679	1.20431	1.20212	1.19993	1.20131	1.19985	1.19935	1.20239	1.20028	1.19851	1.20041	1.19985	1.19867	1.19949	1.20074	1.19737	1.19957	1.20061	1.20148	1.20137	1.19781		1.29124	1.2815	1.28611	1.27182	1.2843	1.2755	1.29755	1.29859	1.2983	1.28968	1.29753	1.29514	1.29973	1.2989	1.2977	1.29835	1.29632
1.18573	1.11637	1.19188	1.19818	1.20387	1.19458	1.18244	1.18222	1.20325	1.2015	1.20407	1.20381	1.19972	1.20075	1.20042	1.19947	1.19979	1.20128	1.2027	1.20101	1.2019	1.19606	1.1964	1.19743	1.19758	1.19707	1.19609	1.19625	1.20237	1.20079	1.20332	1.19883		1.28961	1.2311	1.29248	1.29612	1.29956	1.2933	1.28347	1.28086	1.29936	1.29628	1.2993	1.2991	1.29773	1.29794	1.29757	1.29753	1.29665
1.19472	1.19097	1.19627	1.19256	1.20377	1.20196	1.20004	1.19356	1.20403	1.20535	1.20271	1.20083	1.20092	1.20111	1.20199	1.20021	1.20269	1.20352	1.20574	1.20342	1.20146	1.20081	1.20043	1.19952	1.20271	1.20112	1.20255	1.20272	1.20076	1.20308	1.20167	1.20189		1.29006	1.2898	1.29512	1.29007	1.30002	1.29642	1.29545	1.29004	1.29989	1.29968	1.2974	1.29621	1.29712	1.29755	1.29923	1.29745	1.29914
1.18722	1.18955	1.12828	1.16572	1.19901	1.19433	1.19852	1.18857	1.20066	1.20471	1.19916	1.19007	1.19797	1.18493	1.20225	1.2001	1.2025	1.20096	1.19644	1.19312	1.19966	1.20434	1.20092	1.20039	1.19917	1.19903	1.20015	1.20257	1.20125	1.19964	1.20124	1.20146		1.29099	1.28879	1.23597	1.26962	1.29504	1.29468	1.29577	1.29255	1.29749	1.29768	1.29716	1.28905	1.29491	1.28111	1.29869	1.29639	1.2992
1.19354	1.19084	1.19922	1.18561	1.19867	1.1966	1.20303	1.18543	1.19978	1.20309	1.19877	1.19417	1.19942	1.20094	1.20262	1.20183	1.20589	1.20526	1.20044	1.19943	1.19986	1.19838	1.19717	1.19596	1.20284	1.20199	1.20204	1.19774	1.20038	1.19997	1.2041	1.20391		1.29455	1.29152	1.2974	1.29049	1.29468	1.29606	1.29891	1.28855	1.29789	1.29915	1.2972	1.29314	1.29821	1.29864	1.29882	1.29855	1.30061
1.17738	1.17989	1.19783	1.1846	1.19336	1.19085	1.19701	1.19976	1.20168	1.1997	1.1966	1.19764	1.19914	1.19407	1.20037	1.19825	1.20416	1.20451	1.19737	1.19863	1.19453	1.19636	1.20045	1.19706	1.19855	1.19779	1.20014	1.20004	1.1997	1.19293	1.20006	1.19843		1.28282	1.28444	1.2963	1.28877	1.29233	1.29292	1.29384	1.29381	1.29581	1.29568	1.29533	1.29508	1.2961	1.29157	1.29552	1.29505	1.29895
1.19262	1.1762	1.19382	1.19698	1.18909	1.19973	1.20039	1.2026	1.19765	1.19871	1.19718	1.20009	1.19805	1.1951	1.20394	1.20403	1.20569	1.20607	1.20067	1.2	1.19857	1.19879	1.20022	1.20239	1.20237	1.19527	1.19639	1.19504	1.19918	1.19959	1.20441	1.19827		1.29217	1.2815	1.29414	1.29506	1.28553	1.2972	1.29587	1.29892	1.29427	1.29632	1.29469	1.29604	1.29597	1.29529	1.29907	1.29944	1.29933
1.18567	1.18318	1.19257	1.1862	1.18565	1.18417	1.19738	1.20244	1.19704	1.19785	1.1954	1.19357	1.19386	1.19291	1.20121	1.19282	1.20672	1.2067	1.20284	1.19971	1.19177	1.1973	1.19993	1.19986	1.17854	1.20286	1.19344	1.19697	1.19454	1.19522	1.19842	1.19931		1.28935	1.28738	1.29278	1.28325	1.28905	1.28523	1.29527	1.29895	1.29397	1.29396	1.29365	1.29358	1.29317	1.29386	1.29662	1.2878	1.2983
1.18818	1.19122	1.19214	1.19605	1.19656	1.2013	1.19498	1.19782	1.19754	1.19872	1.19544	1.19696	1.19909	1.19903	1.20115	1.20231	1.20494	1.2074	1.20237	1.18981	1.19478	1.19682	1.19797	1.19997	1.19989	1.1997	1.19767	1.19811	1.19869	1.19728	1.20222	1.20041		1.29037	1.29176	1.29069	1.29563	1.29577	1.29312	1.29348	1.29266	1.29355	1.29511	1.29518	1.29794	1.29511	1.29524	1.29601	1.29783	1.29884
1.18265	1.18714	1.19592	1.19528	1.19508	1.19492	1.20057	1.20055	1.19718	1.19737	1.20288	1.19943	1.19716	1.19808	1.19245	1.19661	1.19979	1.19349	1.19915	1.1986	1.19553	1.19957	1.19778	1.19954	1.19587	1.19904	1.19773	1.19924	1.20046	1.19108	1.19508	1.19439		1.28448	1.2876	1.29324	1.29276	1.2936	1.29394	1.29764	1.29771	1.29215	1.29555	1.29683	1.29524	1.29491	1.2955	1.29391	1.296	1.29443
1.1551	1.17937	1.1921	1.19525	1.19616	1.19717	1.19742	1.19709	1.20224	1.19564	1.19883	1.1998	1.20015	1.19665	1.19723	1.19773	1.19843	1.19941	1.19765	1.19906	1.19559	1.19607	1.19665	1.19755	1.19899	1.19861	1.20222	1.19809	1.1999	1.1987	1.19839	1.19611		1.25498	1.28054	1.29225	1.295	1.2949	1.29387	1.29552	1.2961	1.29672	1.29323	1.29493	1.29497	1.29761	1.29419	1.29634	1.29485	1.2968
1.18505	1.19335	1.19471	1.18897	1.19277	1.19051	1.18178	1.18401	1.19758	1.20028	1.20045	1.19851	1.19715	1.19581	1.19878	1.19876	1.19564	1.19436	1.19558	1.19428	1.19527	1.19855	1.19142	1.19711	1.19596	1.19275	1.19635	1.19698	1.18489	1.20213	1.19815	1.19324		1.28611	1.28877	1.29332	1.28966	1.29378	1.29195	1.28159	1.28553	1.29488	1.2974	1.29521	1.29579	1.29549	1.29469	1.2944	1.29711	1.29466
1.1829	1.19807	1.19311	1.18852	0.683119	1.19451	1.19412	1.1954	1.2002	1.19995	1.20082	1.1991	1.19753	1.19709	1.19937	1.19632	1.19822	1.19835	1.19606	1.19537	1.19681	1.19734	1.19153	1.19139	1.19732	1.19849	1.19717	1.19811	1.19627	1.19383	1.19482	1.19106		1.28667	1.29084	1.29122	1.2908	0.735646	1.29447	1.29317	1.2954	1.29717	1.29733	1.29677	1.29538	1.29613	1.29513	1.29562	1.29446	1.29556
1.18894	1.18671	1.19005	1.19499	1.19342	1.19525	1.19557	1.19521	1.19643	1.19588	1.19879	1.20021	1.19752	1.19835	1.19577	1.19785	1.19533	1.19996	1.19399	1.18697	1.19491	1.19503	1.1966	1.19374	1.20017	1.19935	1.19664	1.19804	1.19761	1.19933	1.19646	1.18904		1.29091	1.28141	1.28762	1.2916	1.29357	1.29402	1.29324	1.29433	1.29339	1.29481	1.29589	1.29545	1.29583	1.29433	1.29493	1.29546	1.29407
1.19477	1.19015	1.19759	1.19448	1.18955	1.19823	1.19764	1.19886	1.19759	1.19386	1.19702	1.19936	1.1988	1.20024	1.19598	1.19822	1.19767	1.19937	1.19233	1.1927	1.19724	1.19334	1.19492	1.19563	1.19722	1.19593	1.19434	1.19565	1.19783	1.19635	1.19469	1.19448		1.29511	1.29524	1.2954	1.29131	1.28782	1.29167	1.29544	1.29473	1.29609	1.29177	1.29611	1.29616	1.2965	1.29716	1.2946	1.29424	1.29536
1.1851	1.18802	1.19421	1.20049	1.19169	1.19237	1.19468	1.19866	1.1966	1.19525	1.19552	1.19645	1.19802	1.19568	1.19481	1.19792	1.20066	1.19577	1.196	1.19469	1.19296	1.18599	1.19552	1.1981	1.18407	1.19298	1.20076	1.19663	1.19629	1.19717	1.1935	1.18987		1.29327	1.29866	1.29199	1.29748	1.29268	1.29236	1.29353	1.29442	1.29364	1.29221	1.29261	1.29383	1.29423	1.29229	1.29451	1.29578	1.29542
1.18808	1.18857	1.19849	1.19824	1.19088	1.19146	1.19284	1.19496	1.19549	1.19647	1.19411	1.19142	1.19656	1.19597	1.19691	1.19372	1.19605	1.19706	1.19921	1.19711	1.1971	1.19404	1.1937	1.1926	1.19255	1.19129	1.19647	1.20125	1.19513	1.19575	1.19506	1.19668		1.29191	1.28914	1.29421	1.29602	1.29156	1.29236	1.29323	1.29331	1.29538	1.29413	1.29432	1.29218	1.29553	1.29643	1.29538	1.29301	1.29555
1.18596	1.18873	1.19304	1.18952	1.19028	1.19139	1.19479	1.19072	1.19647	1.1936	1.19345	1.19139	1.19514	1.19516	1.19645	1.19493	1.19729	1.19886	1.19968	1.20135	1.19789	1.19183	1.20658	1.19103	1.19507	1.19644	1.19716	1.19399	1.19428	1.19635	1.1936	1.1934		1.28715	1.28914	1.29152	1.29055	1.29349	1.29202	1.29448	1.29306	1.29548	1.29373	1.29278	1.29013	1.29304	1.29413	1.2935	1.29158	1.2958
1.18834	1.1798	1.17084	1.19331	1.19418	1.18958	1.19254	1.19261	1.1961	1.1949	1.19368	1.1956	1.19686	1.19614	1.19757	1.19744	1.19692	1.19563	1.19895	1.20033	1.19659	1.19372	1.1962	1.19237	1.19895	1.1955	1.19483	1.19617	1.19904	1.20015	1.19798	1.1925		1.28773	1.28254	1.28247	1.29406	1.29541	1.29203	1.29459	1.29382	1.29565	1.2954	1.29267	1.29424	1.292	1.29451	1.29657	1.2953	1.29599
1.18615	1.18104	1.19374	1.19591	1.1936	1.19527	1.19163	1.19502	1.19375	1.19264	1.19416	1.19165	1.19729	1.18922	1.19688	1.19706	1.20026	1.19922	1.1965	1.19735	1.19318	1.1914	1.19193	1.19133	1.19137	1.19701	1.18866	1.19431	1.19444	1.19059	1.19502	1.19378		1.28187	1.2855	1.29166	1.29353	1.29415	1.29346	1.29179	1.29446	1.29332	1.29135	1.29503	1.29181	1.29581	1.29092	1.29608	1.29486	1.29459
1.19988	1.19786	1.19075	1.19658	1.1928	1.19643	1.1941	1.19055	1.1912	1.19306	1.19496	1.19631	1.19355	1.19282	1.19539	1.19365	1.19884	1.19675	1.19729	1.19777	1.19333	1.19507	1.19276	1.19559	1.19847	1.19359	1.19686	1.19349	1.19231	1.19478	1.20059	1.1962		1.2954	1.2922	1.28983	1.29337	1.29232	1.2954	1.29482	1.29039	1.294	1.29292	1.29348	1.29457	1.29343	1.29264	1.29491	1.29192	1.29627
1.19496	1.19214	1.19383	1.18971	1.1884	1.19561	1.19263	1.19239	1.19033	1.19211	1.19268	1.19001	1.19272	1.1937	1.19266	1.19792	1.1977	1.19949	1.19822	1.18971	1.19192	1.18917	1.18878	1.19748	1.19377	1.19699	1.19401	1.18746	1.19321	1.19659	1.19319	1.19285		1.28986	1.29091	1.29189	1.29131	1.28927	1.29491	1.29169	1.29169	1.29171	1.29272	1.2917	1.28995	1.29446	1.2923	1.29234	1.29424	1.29651
1.19268	1.19905	1.19205	1.19233	1.19278	1.19262	1.19178	1.09587	1.19363	1.19417	1.19459	1.19426	1.19535	1.19695	1.20086	1.19639	1.1984	1.19718	1.19743	1.19669	1.19203	1.19649	1.19143	1.19132	1.18776	1.19364	1.193	1.185	1.19722	1.19751	1.19366	1.19331		1.29214	1.29329	1.29373	1.2935	1.29388	1.29469	1.29066	1.20955	1.29352	1.29266	1.29309	1.2933	1.2932	1.29438	1.29638	1.29391	1.29684
1.19279	1.193	1.19565	1.18774	1.19517	1.19561	1.19696	1.19796	1.19488	1.19101	1.18967	1.19426	1.19378	1.19414	1.19378	1.19757	1.18972	1.19497	1.18979	1.19218	1.19234	1.19375	1.1934	1.19327	1.19549	1.19572	1.19522	1.19538	1.18949	1.1936	1.22481	1.18414		1.29314	1.29213	1.29217	1.28905	1.29221	1.2939	1.29376	1.29299	1.29354	1.29192	1.29233	1.29313	1.29276	1.29314	1.29449	1.29365	1.29109
1.19757	1.19755	1.18416	1.19451	1.19474	1.19073	1.19518	1.19902	1.19383	1.19456	1.19338	1.19618	1.19434	1.19743	1.19411	1.18891	1.19468	1.19543	1.15133	1.18873	1.19455	1.19225	1.19277	1.19007	1.19353	1.19169	1.19763	1.19154	1.1969	1.19393	1.18993	1.1908		1.29225	1.2927	1.28537	1.29284	1.29465	1.29177	1.29328	1.29358	1.29328	1.29372	1.29125	1.29273	1.29395	1.29047	1.29232	1.29492	1.29476
1.18353	1.19028	1.18897	1.19258	1.19263	1.19602	1.18402	1.19462	1.19707	1.19281	1.19489	1.19154	1.18782	1.19378	1.19225	1.19625	1.19384	1.19571	1.19416	1.19706	1.19157	1.19107	1.18975	1.19428	1.19912	1.19455	1.19052	1.19265	1.19009	1.18226	1.19503	1.19033		1.28311	1.29158	1.29137	1.29392	1.292	1.29352	1.29227	1.29429	1.29419	1.29322	1.2915	1.29113	1.28982	1.29387	1.29185	1.29388	1.29379
1.19523	1.19666	1.1962	1.19385	1.19719	1.19344	1.19408	1.19403	1.19585	1.19572	1.19364	1.19504	1.19163	1.19328	1.18032	1.19132	1.19773	1.19762	1.19603	1.19415	1.19405	1.1925	1.19272	1.19153	1.19604	1.19381	1.19436	1.19572	1.19525	1.19492	1.19296	1.19014		1.29296	1.29323	1.29302	1.29501	1.29563	1.2936	1.29354	1.29455	1.29274	1.2945	1.29468	1.29345	1.29269	1.29271	1.2769	1.29145	1.29472
1.19422	1.19521	1.19305	1.19414	1.19603	1.19537	1.19592	1.19688	1.19426	1.19552	1.19617	1.19351	1.19381	1.19329	1.18625	1.19617	1.19824	1.19173	1.19206	1.19443	1.19454	1.18957	1.19598	1.19363	1.19338	1.19382	1.19427	1.18962	1.19386	1.19077	1.18718	1.18778		1.29142	1.29504	1.29282	1.29426	1.29432	1.29275	1.29209	1.29423	1.2926	1.29601	1.29449	1.29136	1.29425	1.29505	1.28801	1.29359	1.2954
1.19279	1.19393	1.19808	1.19075	1.1971	1.19732	1.1937	1.19315	1.19642	1.19034	1.19395	1.19402	1.19674	1.19362	1.19374	1.19442	1.19349	1.1915	1.19622	1.19502	1.19637	1.1932	1.19614	1.19191	1.19492	1.19448	1.19283	1.1954	1.19437	1.19076	1.19469	1.19369		1.2925	1.28885	1.29363	1.29104	1.29571	1.29617	1.29262	1.29297	1.29189	1.29039	1.29293	1.29415	1.29682	1.29455	1.2926	1.2949	1.29332
1.18466	1.17889	1.17648	1.18626	1.19205	1.19745	1.18745	1.19252	1.19266	1.19387	1.19102	1.18868	1.1873	1.18957	1.19316	1.19182	1.19635	1.19667	1.19263	1.19673	1.19365	1.1925	1.19329	1.19486	1.19335	1.18674	1.19425	1.19296	1.19422	1.19466	1.18808	1.19333		1.28822	1.28642	1.27593	1.28486	1.29154	1.29267	1.28946	1.29369	1.29375	1.29486	1.29188	1.29123	1.29027	1.2925	1.29483	1.29399	1.29448
1.19437	1.19939	1.1796	1.19235	1.19407	1.19206	1.19479	1.19497	1.19487	1.19514	1.19477	1.19096	1.19604	1.19581	1.1901	1.18902	1.19481	1.19577	1.19605	1.18609	1.19552	1.1952	1.19178	1.18664	1.19069	1.19121	1.19162	1.19268	1.19427	1.19861	1.197	1.19331		1.29343	1.29601	1.28087	1.29008	1.29328	1.29104	1.29511	1.29473	1.29338	1.29264	1.2934	1.29287	1.29453	1.29453	1.29063	1.29189	1.29449
1.19014	1.19783	1.1894	1.18692	1.19446	1.19359	1.19373	1.19314	1.19943	1.19193	1.19819	1.1936	1.19706	1.19025	1.18844	1.19389	1.19057	1.18941	1.19098	1.19566	1.19445	1.18593	1.19353	1.19413	1.1951	1.18591	1.19061	1.1942	1.19848	1.19687	1.19059	1.18779		1.29076	1.29411	1.29156	1.29104	1.29523	1.29344	1.29396	1.29224	1.29066	1.29251	1.2948	1.29279	1.29464	1.29164	1.29149	1.29299	1.29216
1.2124	1.19592	1.19087	1.19118	1.19829	1.19685	1.19281	1.19675	1.1951	1.19346	1.19243	1.19592	1.19507	1.18899	1.19268	1.1933	1.19292	1.19339	1.19431	1.18543	1.19403	1.19301	1.19531	1.19373	1.19509	1.19332	1.19226	1.19565	1.19355	1.19276	1.19509	1.19184		1.30271	1.29458	1.28721	1.2931	1.29509	1.29303	1.29363	1.29003	1.29104	1.29346	1.29221	1.29527	1.29419	1.29572	1.29326	1.29405	1.29213
1.19118	1.19367	1.19039	1.19434	1.19125	1.19343	1.19392	1.19288	1.19381	1.19166	1.19034	1.19198	1.18695	1.18945	1.19356	1.19047	1.19371	1.19534	1.19385	1.19233	1.19115	1.18559	1.18507	1.19323	1.19397	1.19637	1.1918	1.19313	1.1861	1.19378	1.19444	1.18866		1.28976	1.29287	1.29174	1.2936	1.29052	1.29367	1.29298	1.29404	1.29267	1.2925	1.29099	1.29247	1.29107	1.29248	1.29292	1.29234	1.29279
1.17515	1.19495	1.19156	1.18938	1.19454	1.19765	1.19331	1.19252	1.19635	1.19741	1.19411	1.19279	1.19314	1.18967	1.18906	1.19194	1.19264	1.19216	1.19368	1.19348	1.19469	1.19284	1.19291	1.1917	1.19615	1.19453	1.19363	1.19465	1.19389	1.19517	1.19192	1.19437		1.2774	1.29274	1.29306	1.2907	1.29541	1.29587	1.29311	1.29314	1.29139	1.29354	1.29184	1.29325	1.29372	1.29386	1.29139	1.29451	1.29177
1.18986	1.1912	1.18959	1.1906	1.18131	1.19456	1.19236	1.19217	1.19301	1.19334	1.19386	1.19141	1.16993	1.23777	1.18754	1.19005	1.19219	1.19201	1.19257	1.19257	1.19628	1.19804	1.19591	1.1886	1.19137	1.18991	1.19494	1.19114	1.19191	1.1972	1.19472	1.19018		1.29202	1.29272	1.29155	1.29338	1.28342	1.29256	1.29135	1.29258	1.29299	1.29083	1.29403	1.29399	1.27736	1.33198	1.29025	1.29409	1.29324
1.18907	1.19149	1.19498	1.19599	1.19674	1.19728	1.19862	1.1944	1.19288	1.19244	1.19467	1.19372	1.19204	1.19211	1.19047	1.1901	1.19594	1.19284	1.19226	1.19209	1.19851	1.19525	1.19379	1.19476	1.19683	1.19243	1.20779	1.18795	1.19536	1.196	1.1934	1.19336		1.28949	1.294	1.29411	1.29456	1.29126	1.29269	1.29356	1.29231	1.29175	1.29183	1.29325	1.29329	1.29259	1.29264	1.29171	1.29219	1.29504
1.19183	1.18639	1.1952	1.19721	1.19088	1.19275	1.19318	1.19229	1.19625	1.19037	1.18792	1.19586	1.18849	1.19109	1.18907	1.18898	1.18734	1.19253	1.19043	1.19125	1.19532	1.18827	1.19131	1.18442	1.19414	1.19025	1.1922	1.19243	1.19464	1.1903	1.19124	1.18926		1.29084	1.28767	1.29154	1.29425	1.29193	1.29196	1.29254	1.29143	1.29294	1.29063	1.28994	1.29622	1.29074	1.28947	1.29241	1.29281	1.29146
1.19045	1.19206	1.19304	1.19283	1.19521	1.19519	1.19143	1.19371	1.19597	1.19128	1.1973	1.19669	1.19748	1.1951	1.19343	1.19074	1.18862	1.19431	1.19195	1.19121	1.19414	1.19364	1.19494	1.19405	1.19401	1.19431	1.19624	1.19534	1.19764	1.19637	1.19345	1.19405		1.29208	1.29205	1.29188	1.29237	1.29428	1.29426	1.29204	1.29372	1.29551	1.29136	1.29497	1.29261	1.29128	1.29038	1.29352	1.29271	1.29432
1.18627	1.1874	1.18932	1.19231	1.19301	1.19304	1.18797	1.18844	1.195	1.19699	1.19335	1.19456	1.19604	1.19196	1.19031	1.19119	1.19373	1.19448	1.19582	1.18982	1.18207	1.19017	1.19142	1.19098	1.19508	1.19578	1.19603	1.19473	1.19635	1.18254	1.19537	1.18906		1.29041	1.29012	1.29229	1.2942	1.29292	1.29259	1.29066	1.28948	1.29311	1.29229	1.29286	1.28977	1.29586	1.29212	1.29145	1.29226	1.29492
1.19083	1.19057	1.18956	1.19126	1.19712	1.19112	1.19613	1.19205	1.19517	1.19479	1.18436	1.1931	1.19745	1.1947	1.19442	1.19522	1.19488	1.19637	1.19162	1.19508	1.19245	1.19186	1.19475	1.19743	1.19942	1.19746	1.20006	1.19752	1.1956	1.19412	1.19656	1.19579		1.29433	1.29266	1.29204	1.29233	1.29472	1.29171	1.29232	1.29238	1.29414	1.29334	1.29083	1.29225	1.29728	1.2929	1.29534	1.29406	1.29341
1.19374	1.19556	1.19081	1.1934	1.19379	1.19258	1.18732	1.19267	1.19219	1.19332	1.19106	1.1947	1.19687	1.19135	1.19297	1.19169	1.19633	1.19041	1.19433	1.1939	1.19036	1.19269	1.19477	1.19506	1.20292	1.19752	1.20241	1.19723	1.19285	1.1955	1.19337	1.19597		1.29442	1.29372	1.2944	1.29194	1.29493	1.28967	1.28992	1.2926	1.29271	1.29541	1.29434	1.29173	1.29442	1.28995	1.29293	1.29255	1.29591
1.19886	1.19814	1.19336	1.19432	1.19308	1.18921	1.19537	1.19454	1.18527	1.19677	1.19503	1.19512	1.18691	1.19435	1.19206	1.19211	1.19118	1.19223	1.19383	1.19343	1.1976	1.19913	1.20088	1.19659	1.20651	1.20078	1.20468	1.201	1.19443	1.19533	1.19389	1.19354		1.29175	1.29581	1.29391	1.29419	1.29399	1.29161	1.29402	1.29556	1.2885	1.29153	1.29629	1.29433	1.2856	1.2923	1.29148	1.2929	1.29216
1.19435	1.19526	1.19163	1.19205	1.19359	1.18819	1.19047	1.1965	0.854661	1.19372	1.19421	1.18652	1.19469	1.19532	1.18811	1.19253	1.19475	1.18479	1.18864	1.19275	1.19372	1.2001	1.20546	1.20813	1.2104	1.20982	1.20813	1.20724	1.19659	1.18943	1.19446	1.20042		1.29325	1.29014	1.29237	1.29341	1.29269	1.28991	1.29144	1.28983	0.982963	1.29111	1.29145	1.28522	1.29312	1.29395	1.29205	1.28768	1.29563
1.15577	1.19656	1.19243	1.1948	1.19239	1.19315	1.19021	1.19428	1.19495	1.19498	1.19562	1.19561	1.19331	1.19427	1.19418	1.19263	1.19497	1.19486	1.19409	1.19278	1.1962	1.19884	1.20718	1.20956	1.21121	1.21376	1.19199	1.20542	1.19713	1.19573	1.193	1.19383		1.26813	1.29461	1.29257	1.29464	1.2955	1.29477	1.28949	1.29442	1.29265	1.29509	1.29068	1.29448	1.29358	1.29063	1.29337	1.2948	1.29502
1.16498	1.19295	1.19352	1.19355	1.18934	1.1879	1.19257	1.19015	1.19196	1.18859	1.1959	1.19359	1.19311	1.19572	1.1934	1.19472	1.19159	1.19703	1.19252	1.19414	1.19574	1.19542	1.1968	1.20343	1.20689	1.20836	1.20226	1.20433	1.19615	1.19442	1.19204	1.19515		1.27176	1.28633	1.29284	1.29582	1.29238	1.2908	1.29518	1.29316	1.2933	1.291	1.29065	1.29338	1.2935	1.29418	1.29562	1.29472	1.29207
1.19232	1.19278	1.1913	1.19496	1.18964	1.18908	1.19499	1.19632	1.19386	1.18937	1.19232	1.19106	1.19708	1.19465	1.19025	1.19263	1.17653	1.19493	1.19367	1.19289	1.19677	1.19597	1.19982	1.20101	1.20201	1.203	1.20375	1.20389	1.19639	1.19409	1.19475	1.19423		1.29373	1.28827	1.29048	1.29365	1.29473	1.29244	1.29373	1.29465	1.2939	1.28986	1.29293	1.29422	1.29292	1.29421	1.29167	1.29526	1.27588
1.19273	1.18978	1.19658	1.19447	1.19216	1.19586	1.1933	1.18962	1.19182	1.18328	1.19249	1.19191	1.19333	1.1892	1.19232	1.19251	1.19843	1.1947	1.18803	1.19023	1.19475	1.19643	1.011	1.19426	1.19353	1.199	1.19952	1.19838	1.19996	1.1965	1.19356	1.1963		1.29312	1.28868	1.29457	1.29452	1.29345	1.29328	1.28979	1.29153	1.28468	1.28341	1.29329	1.2938	1.29181	1.29245	1.29157	1.29359	1.29231
1.18901	1.19186	1.19347	1.19544	1.19038	1.19061	1.19478	1.19694	1.19378	1.19011	1.19181	1.19387	1.19152	1.19606	1.19503	1.19245	1.19543	1.19474	1.19343	1.19508	1.19586	1.19474	1.19637	1.19931	1.19736	1.19738	1.19439	1.19664	1.19623	1.19462	1.19456	1.19688		1.29547	1.29198	1.29234	1.29465	1.29338	1.29125	1.29421	1.29268	1.29399	1.29361	1.29333	1.29442	1.29012	1.29595	1.2945	1.29305	1.29345
1.19589	1.19454	1.19785	1.19168	1.19688	1.1959	1.18577	1.19144	1.18994	1.19322	1.18955	1.18785	1.19611	1.18986	1.19218	1.19312	1.19251	1.19221	1.19451	1.19517	1.1963	1.19395	1.19793	1.19731	1.19817	1.19908	1.1957	1.19621	1.19728	1.19753	1.19497	1.1968		1.2943	1.29374	1.29436	1.29224	1.29547	1.29429	1.28826	1.29579	1.29297	1.29436	1.29068	1.29125	1.29491	1.29087	1.29449	1.29574	1.29473
1.19022	1.19883	1.18622	1.19303	1.1924	1.19014	1.19088	1.18905	1.19099	1.18798	1.19262	1.19526	1.19504	1.19285	1.19415	1.19385	1.19197	1.18603	1.19627	1.19621	1.19321	1.19191	1.19066	1.19351	1.19641	1.19219	1.19647	1.1966	1.19232	1.19307	1.19321	1.19045		1.2908	1.29559	1.29422	1.29286	1.29417	1.29309	1.2923	1.29171	1.29429	1.2902	1.29203	1.29455	1.29189	1.29481	1.29467	1.29502	1.29417
1.19719	1.19726	1.1954	1.18583	1.18898	1.19322	1.18691	1.18624	1.18979	1.18884	1.18835	1.18663	1.19368	1.19477	1.19255	1.19251	1.1941	1.18806	1.19034	1.1931	1.19238	1.19188	1.19602	1.19557	1.19503	1.19602	1.19478	1.19566	1.1947	1.19436	1.19382	1.19237		1.2913	1.2929	1.29044	1.28748	1.29167	1.29287	1.29267	1.2922	1.29438	1.29318	1.29227	1.29242	1.28923	1.29384	1.29494	1.28671	1.29444
1.19533	1.19531	1.19515	1.19159	1.19482	1.19475	1.1869	1.1922	1.18793	1.18681	1.19605	1.19339	1.19275	1.18982	1.19408	1.19484	1.192	1.19739	1.1967	1.19644	1.19315	1.19481	1.19639	1.1952	1.19696	1.19406	1.19423	1.19516	1.19706	1.19346	1.19638	1.19226		1.29163	1.29405	1.29644	1.29243	1.29324	1.29659	1.29057	1.29568	1.29052	1.29011	1.29315	1.29603	1.2931	1.29251	1.29163	1.29423	1.29255
1.19135	1.18783	1.19003	1.18672	1.19322	1.19353	1.19308	1.18117	1.19325	1.18941	1.19395	1.18954	1.19257	1.18343	1.19223	1.19652	1.19442	1.19312	1.19389	1.19424	1.19101	1.19092	1.19132	1.19277	1.19326	1.19424	1.19745	1.19368	1.19168	1.19346	1.19233	1.1902		1.29251	1.29202	1.28989	1.29114	1.29449	1.29566	1.29268	1.28359	1.2937	1.29319	1.29388	1.29306	1.29279	1.28584	1.29354	1.29297	1.29331
1.19478	1.18918	1.19222	1.1938	1.13442	1.19629	1.18988	1.19103	1.19419	1.194	1.19204	1.18931	1.18753	1.19504	1.19356	1.19356	1.19275	1.19254	1.19347	1.19133	1.19244	1.19495	1.19711	1.19577	1.19532	1.1959	1.19638	1.19418	1.19007	1.19621	1.1931	1.19128		1.29112	1.29211	1.29274	1.29344	1.23209	1.2945	1.29207	1.29162	1.29396	1.29021	1.29333	1.29055	1.2907	1.29555	1.29332	1.29472	1.29509
1.19637	1.20043	1.18368	1.18145	1.19474	1.19032	1.19263	1.1939	1.16122	1.18471	1.19083	1.17897	1.19288	1.19357	1.19354	1.19129	1.19098	1.19272	1.19163	1.191	1.19329	1.19254	1.19583	1.19409	1.19296	1.18965	1.19309	1.19467	1.19856	1.18853	1.18635	1.17907		1.29418	1.29805	1.28811	1.28328	1.29374	1.29168	1.29389	1.2938	1.26787	1.28886	1.29153	1.28672	1.29358	1.2952	1.29492	1.29233	1.29036
1.19431	1.19485	1.19257	1.19355	1.19284	1.19505	1.19172	1.19159	1.19678	1.19254	1.19219	1.19071	1.19571	1.19605	1.19364	1.19643	1.19422	1.19487	1.19495	1.19315	1.19238	1.19268	1.19494	1.19703	1.19391	1.19068	1.1972	1.19508	1.19052	1.18995	1.18748	1.20594		1.29386	1.29632	1.29351	1.29456	1.29193	1.29308	1.29213	1.29446	1.2997	1.29336	1.29367	1.29304	1.29574	1.29194	1.29401	1.29653	1.29485
1.19198	1.17898	1.18798	1.19344	1.18569	1.18531	1.19282	1.19553	1.19174	1.19193	1.19076	1.19339	1.19662	1.19215	1.19695	1.18871	1.19336	1.19123	1.19148	1.193	1.18942	1.19331	1.19649	1.19528	1.1972	1.18852	1.1945	1.19048	1.19269	1.18863	1.19496	1.18567		1.29482	1.28714	1.29078	1.29408	1.29173	1.29303	1.29259	1.29468	1.29405	1.29479	1.29214	1.29516	1.29646	1.29471	1.29222	1.28965	1.29512
1.19304	1.19441	1.19527	1.19109	1.19558	1.19048	1.1931	1.1915	1.19502	1.19388	1.1924	1.19287	1.1965	1.1939	1.1942	1.1939	1.19296	1.19236	1.18908	1.19084	1.19214	1.1936	1.19621	1.19554	1.27524	1.19295	1.19199	1.19131	1.19471	1.19407	1.20459	1.19084		1.29492	1.29449	1.29536	1.29418	1.29269	1.29315	1.29347	1.29227	1.29113	1.29341	1.29227	1.29132	1.29508	1.29394	1.29531	1.29549	1.29456
1.19414	1.19701	1.19397	1.19134	1.19349	1.19612	1.19448	1.19234	1.16619	1.18749	1.1902	1.19307	1.19244	1.19409	1.19152	1.19033	1.18985	1.18612	1.18988	1.1884	1.19105	1.19454	1.19383	1.19176	1.2043	1.19307	1.18761	1.19407	1.1912	1.19487	1.18984	1.19076		1.29394	1.29543	1.29116	1.29239	1.29351	1.29688	1.29393	1.29475	1.26675	1.28938	1.29191	1.29338	1.29243	1.2953	1.29386	1.29452	1.29322
1.18941	1.19358	1.19396	1.19379	1.19606	1.19521	1.19342	1.19122	1.19777	1.18645	1.18891	1.19304	1.19283	1.1935	1.19345	1.19322	1.19278	1.19477	1.19128	1.19027	1.1944	1.19477	1.19616	1.19249	1.19661	1.1965	1.19351	1.19376	1.19261	1.1944	1.18748	1.19058		1.29202	1.29427	1.29463	1.29353	1.29336	1.29412	1.29521	1.29271	1.2958	1.29037	1.28914	1.29476	1.29521	1.29566	1.29526	1.29381	1.29438
1.19345	1.19045	1.19636	1.19352	1.19351	1.19683	1.18997	1.19309	1.19092	1.19288	1.19553	1.19387	1.18972	1.1901	1.18987	1.1907	1.19315	1.19596	1.18848	1.18912	1.19142	1.19037	1.19206	1.19358	1.19358	1.1963	1.19003	1.19228	1.19669	1.194	1.19336	1.18906		1.29401	1.29406	1.29566	1.29438	1.29613	1.2964	1.29154	1.29386	1.2951	1.29524	1.29378	1.2944	1.29143	1.28936	1.29279	1.29291	1.29459
1.19146	1.19394	1.19509	1.19619	1.18466	1.19641	1.20004	1.19795	1.1955	1.19521	1.18861	1.19102	1.19516	1.19617	1.19836	1.19582	1.19614	1.19206	1.18279	1.19164	1.18987	1.19333	1.19165	1.18902	1.19602	1.19055	1.19665	1.19528	1.19946	1.19588	1.19706	1.1978		1.2948	1.29293	1.29377	1.29584	1.28849	1.29453	1.29609	1.29534	1.29608	1.2946	1.29465	1.29388	1.2953	1.2945	1.29617	1.29544	1.29383
1.19225	1.18964	1.1959	1.19376	1.19154	1.19146	1.19799	1.1903	1.19692	1.189	1.19179	1.19592	1.19407	1.19366	1.19407	1.19215	1.19368	1.19172	1.1912	1.1904	1.19577	1.19426	1.19348	1.19437	1.19069	1.19448	1.19448	1.19359	1.19717	1.19391	1.19761	1.19018		1.29233	1.29141	1.29481	1.29425	1.28994	1.29124	1.29178	1.29099	1.29599	1.29263	1.29333	1.29467	1.2949	1.29308	1.29613	1.29529	1.29541
1.19831	1.19431	1.19361	1.17593	1.19655	1.1964	1.19709	1.19294	1.19329	1.19502	1.19689	1.19542	1.19765	1.19621	1.19309	1.19663	1.1946	1.19334	1.19647	1.19291	1.19162	1.1997	1.19721	1.19639	1.19885	1.19511	1.19567	1.19462	1.19401	1.19524	1.18991	1.19194		1.29464	1.29564	1.29315	1.27994	1.29499	1.29694	1.29603	1.29295	1.29467	1.29678	1.29755	1.29294	1.29567	1.29565	1.29512	1.29683	1.29626
1.19643	1.19201	1.19224	1.19294	1.19348	1.19423	1.19525	1.19221	1.19476	1.19036	1.19083	1.1956	1.19702	1.19484	1.19258	1.19679	1.19386	1.19186	1.19734	1.1931	1.19158	1.19161	1.19629	1.19424	1.19746	1.1914	1.19095	1.19163	1.19571	1.19274	1.19364	1.19124		1.29536	1.29282	1.29439	1.29605	1.29352	1.29584	1.29531	1.29487	1.29601	1.29164	1.29332	1.29514	1.29541	1.29438	1.29474	1.29521	1.29481
1.19328	1.19595	1.19352	1.19354	1.20007	1.19747	1.19417	1.19588	1.19992	1.19481	1.1938	1.19809	1.19733	1.19424	1.19592	1.19352	1.1959	1.19788	1.19464	1.19613	1.19385	1.19555	1.19563	1.20104	1.19403	1.1908	1.1925	1.19013	1.18972	1.19293	1.18975	1.1907		1.29325	1.29534	1.29422	1.29531	1.2965	1.29503	1.29458	1.29746	1.2988	1.29511	1.29206	1.29643	1.29653	1.29392	1.29672	1.29591	1.29551
1.19722	1.19581	1.20197	1.20394	1.19398	1.18236	1.19575	1.1923	1.19264	1.195	1.19999	1.19472	1.19131	1.19384	1.19449	1.19611	1.19678	1.19645	1.1946	1.18898	1.18918	1.19261	1.19081	1.19221	1.19299	1.18977	1.19097	1.19696	1.18614	1.19428	1.19432	1.1977		1.29322	1.29397	1.29676	1.29815	1.29573	1.28353	1.29727	1.29373	1.29497	1.29559	1.29541	1.29707	1.2941	1.29459	1.29568	1.29737	1.29551
1.20725	1.20346	1.19983	1.19875	1.19333	1.20077	1.20088	1.19337	1.23365	1.1855	1.19109	1.18694	1.19371	1.19307	1.19519	1.19439	1.19679	1.20324	1.18954	1.2118	1.19564	1.196	1.19501	1.19162	1.19453	1.19456	1.19354	1.19691	1.19948	1.19512	1.1885	1.19037		1.29559	1.29974	1.29422	1.29719	1.29266	1.29605	1.30091	1.29346	1.32093	1.29104	1.29504	1.29037	1.29169	1.29637	1.29639	1.29663	1.29729
1.20172	1.19808	1.27879	1.22398	1.3331	1.32478	1.39721	1.245	1.19879	1.19719	1.19685	1.18964	1.19424	1.18976	1.1956	1.1965	1.19163	1.19394	1.19413	1.18728	1.33067	1.20098	1.19971	1.19977	1.19386	1.19096	1.21086	1.1936	1.19089	1.20299	1.199	1.22215		1.29617	1.29833	1.36031	1.31543	1.33887	1.35071	1.4006	1.31731	1.31318	1.29953	1.29651	1.29486	1.29295	1.29141	1.29672	1.29683	1.29404
1.20711	1.20512	1.43322	1.42835	1.53376	1.27795	1.52326	1.26822	1.17209	1.21076	1.20639	1.19935	1.19396	1.19916	1.1983	1.20009	1.20227	1.20185	1.19872	1.20857	1.25138	1.19636	1.20238	1.20966	1.20999	1.20605	1.21621	1.21033	1.20651	1.19836	1.24594	1.38613		1.2994	1.29797	1.44307	1.42955	1.53427	1.33617	1.52386	1.35731	1.27195	1.3064	1.30459	1.2949	1.2966	1.29697	1.29862	1.2982	1.2998
1.20469	1.3878	1.54995	1.3014	1.32522	1.4167	1.25952	1.41265	1.1851	1.20048	1.20616	1.19267	1.19134	1.19533	1.19881	1.19301	1.20054	1.19617	1.19657	1.19956	1.19581	1.19821	1.19923	1.20071	1.19694	1.21265	1.24535	1.25943	1.2503	1.24192	1.28814	1.25088		1.29988	1.40625	1.57519	1.32329	1.32699	1.41706	1.31567	1.41372	1.28077	1.30189	1.29784	1.29483	1.28914	1.2961	1.29883	1.29566	1.29906
1.33561	1.35166	1.4882	1.3295	1.45498	1.25399	1.2467	1.20431	1.20812	1.20974	1.20475	1.19948	1.19553	1.19707	1.19285	1.1967	1.19764	1.19975	1.19676	1.1993	1.19293	1.19989	1.19976	1.2229	1.20808	1.20624	1.26782	1.26281	1.24277	1.34219	1.30068	1.31213		1.36636	1.36632	1.48836	1.38584	1.45589	1.33646	1.30883	1.30627	1.30173	1.30697	1.30098	1.29692	1.29781	1.2973	1.29403	1.29892	1.29879
1.31625	1.30673	1.2318	1.53596	1.4575	1.44331	1.22775	1.19874	1.20207	1.1928	1.19952	1.19499	1.19579	1.19572	1.19694	1.19684	1.19283	0.537276	1.1985	1.19403	1.19673	1.20269	1.20942	1.17958	1.20744	1.2087	1.23492	1.26101	1.22037	1.32474	1.35232	1.48534		1.3412	1.3425	1.32974	1.53604	1.46802	1.44507	1.30253	1.29636	1.29951	1.29712	1.29989	1.29825	1.29686	1.2977	1.29871	1.30044	1.29141
1.22767	1.29522	1.21413	1.21798	1.20698	1.20447	1.20007	1.20919	1.20498	1.1987	1.20035	1.1983	1.19862	1.1978	1.19437	1.20033	1.19075	0.648298	1.19608	1.1968	1.20395	1.20402	1.19856	1.2095	1.2148	1.18216	1.23513	1.21528	1.245	1.35099	1.35836	1.35867		1.32212	1.38105	1.31716	1.30465	1.30473	1.30215	1.29639	1.30744	1.30335	1.298	1.30041	1.29795	1.30004	1.29946	1.29438	1.29746	1.29146
1.20125	1.21361	1.21152	1.2073	1.22223	1.20218	1.22209	1.19423	1.19976	1.1994	1.19542	1.18829	1.20237	1.19744	1.20057	1.19564	1.20086	1.19601	1.19901	1.19319	1.20034	1.20193	1.20107	1.20526	1.2102	1.24951	1.38012	1.36973	1.18369	1.27328	1.40347	1.52183		1.29789	1.3137	1.3065	1.30489	1.31976	1.30073	1.31924	1.29701	1.29919	1.29972	1.2987	1.29229	1.30078	1.2999	1.29975	1.29635	1.30072
1.19927	1.19388	1.20889	1.21027	1.20324	1.19993	1.20354	1.19779	1.20126	1.1988	1.19865	1.19761	1.2027	1.19906	1.20336	1.2011	1.20305	1.20038	1.20021	1.20757	1.19855	1.19958	1.16753	1.20195	1.2868	1.20583	1.3121	1.32131	1.32184	1.3681	1.44146	1.35625		1.29504	1.29915	1.30649	1.30587	1.29977	1.29875	1.3004	1.29922	1.30026	1.29862	1.29743	1.29998	1.29834	1.29921	1.30127	1.30141	1.3016
1.22017	1.19816	1.1994	1.19595	1.20163	1.19247	1.20134	1.19933	1.19995	1.19912	1.19877	1.19623	1.20153	1.19856	1.19721	1.19867	1.19654	1.19595	1.20587	1.19634	1.19557	1.19717	1.19861	1.19803	1.20312	1.19711	1.24205	1.31145	1.39766	1.31234	1.29599	1.4093		1.30456	1.29715	1.3005	1.3	1.30124	1.29574	1.2999	1.29985	1.29959	1.29899	1.29804	1.29856	1.30075	1.29997	1.29755	1.30021	1.29942
1.20575	1.19857	1.19278	1.19752	1.20248	1.19867	1.20167	1.19713	1.1994	1.20024	1.20066	1.20223	1.20015	1.20076	1.19871	1.19879	1.20263	1.20886	1.19542	1.19334	1.20095	1.20161	1.20293	1.19975	1.19945	1.19909	1.25802	1.29139	1.39511	1.36839	1.75241	1.37083		1.30153	1.29858	1.29372	1.29888	1.30044	1.29885	1.29983	1.29961	1.30085	1.30023	1.29949	1.30026	1.30063	1.30104	1.29999	1.29956	1.3004
1.19951	1.19816	1.19003	1.19749	1.199	1.19733	1.19834	1.19724	1.1958	1.20066	1.20051	1.19891	1.20423	1.19716	1.1974	1.19467	1.20581	1.19608	1.19572	1.19513	1.19537	1.20231	1.19926	1.19552	1.1964	1.19681	1.20242	1.2273	1.21097	1.28146	1.41884	1.30929		1.29806	1.29728	1.29393	1.29637	1.29895	1.29819	1.2978	1.29825	1.29759	1.30023	1.29959	1.30061	1.29846	1.29632	1.3036	1.29659	1.30158
1.1967	1.19909	1.20105	1.19649	1.20189	1.19526	1.20046	1.20181	1.20187	1.19401	1.2024	1.19709	1.2003	1.20447	1.19899	1.20091	1.2095	1.19869	1.19361	1.19846	1.19931	1.19546	1.214	1.19678	1.19574	1.19573	1.20202	1.23091	0.0213853	1.37733	1.36947	1.39282		1.2958	1.29876	1.29985	1.29758	1.30306	1.2993	1.30036	1.29811	1.30043	1.29799	1.3009	1.29951	1.29873	1.3013	1.29822	1.3003	1.30924
1.19918	1.19146	1.19545	1.19757	1.20296	1.19959	1.20127	1.2024	1.19793	1.19286	1.2001	1.19928	1.19764	1.19325	1.19996	1.19264	1.20919	1.20719	1.19499	1.19765	1.19845	1.19564	1.19931	1.19801	1.20109	1.19774	1.19993	1.20599	0.0218587	1.62742	1.52576	1.31028		1.29869	1.2949	1.2966	1.29765	1.29912	1.29744	1.29943	1.3016	1.29757	1.29625	1.29812	1.30053	1.29927	1.29569	1.30098	1.29508	1.305
1.19983	1.19743	1.20055	1.19771	1.202	1.19842	1.20003	1.20089	1.20057	1.19867	1.19966	1.19884	1.19912	1.20017	1.20022	1.20076	1.2206	1.20891	1.20804	1.19817	1.1968	1.19869	1.19738	1.19866	1.20079	1.1977	1.20674	1.20041	1.1497	1.57277	1.53977	1.21737		1.2997	1.29596	1.29887	1.29858	1.30076	1.29902	1.29911	1.3008	1.30039	1.30128	1.29935	1.30238	1.29959	1.29909	1.29952	1.29977	1.31046
1.20095	1.19612	1.19889	1.20075	1.20148	1.20224	1.19793	1.19881	1.19935	1.19904	1.16861	1.19807	1.20222	1.1981	1.20099	1.20086	1.21964	1.19885	1.19972	1.20063	1.19721	1.19871	1.20118	1.20015	1.20226	1.19964	1.23903	1.20006	1.20983	1.4641	1.40027	1.50187		1.29941	1.29746	1.29781	1.29958	1.29879	1.30128	1.29874	1.30008	1.29967	1.2988	1.27359	1.30048	1.30077	1.29873	1.30116	1.29903	1.31452
1.20204	1.19964	1.19955	1.19973	1.20202	1.19876	1.19858	1.20059	1.20035	1.20138	1.19771	1.19117	1.20094	1.20013	1.20269	1.20979	1.20061	1.20257	1.20525	1.19965	1.2005	1.21039	1.20297	1.20185	1.20173	1.20067	1.19774	1.20049	1.19375	1.28671	1.40613	1.37343		1.29875	1.29649	1.29927	1.30014	1.29923	1.30007	1.29975	1.29915	1.29969	1.30029	1.29984	1.29716	1.30147	1.30089	1.2999	1.30509	1.29983
1.20035	1.19668	1.20092	1.2004	1.20043	1.19829	1.20007	1.21195	1.19451	1.20117	1.20409	1.20202	1.20795	1.18917	1.22503	1.21436	1.20408	1.19964	1.20111	1.19758	1.20334	1.20177	1.19904	1.19946	1.19981	1.19319	1.19739	1.19707	1.2141	1.2012	1.30406	1.57685		1.29302	1.2967	1.29831	1.29825	1.29764	1.29927	1.29994	1.29695	1.29465	1.29882	1.30149	1.29916	1.30554	1.2885	1.31584	1.3091	1.29929
1.1979	1.19792	1.19853	1.19413	1.19656	1.19563	1.19658	1.1981	1.19857	1.20054	1.1989	1.19799	1.20895	1.23904	1.19704	1.20697	1.20203	1.20009	1.20008	1.1971	1.19987	1.20007	1.20066	1.20112	1.19679	1.20212	1.20194	1.20102	1.2005	1.19647	1.52873	1.45882		1.29656	1.2995	1.29971	1.29775	1.29925	1.29611	1.29849	1.29785	1.29759	1.29966	1.29821	1.29942	1.30394	1.32929	1.2991	1.30289	1.29869
1.19377	1.19783	1.20116	1.19322	1.19638	1.19463	1.19763	1.19684	1.19801	1.20213	1.20782	1.2032	1.19939	1.21411	1.20302	1.19859	1.20161	1.20258	1.20078	1.19808	1.20083	1.20078	1.1982	1.20389	1.2006	1.19934	1.20607	1.20279	1.20519	1.19648	1.49815	1.43294		1.29593	1.29823	1.29986	1.2974	1.29764	1.29701	1.29832	1.29787	1.30095	1.30192	1.29534	1.29949	1.30234	1.31106	1.29885	1.29888	1.29837
1.20023	1.19778	1.19305	1.18891	1.20569	1.19702	1.19582	1.20249	1.20117	1.19806	1.20953	1.2081	1.22664	1.22929	1.2012	1.19815	1.22232	1.19517	1.20174	1.19823	1.20204	1.23541	1.20014	1.19842	1.19943	1.1963	1.20328	1.19776	1.20379	1.20152	1.62932	1.59681		1.29943	1.29855	1.29656	1.29582	1.29771	1.29665	1.29702	1.30068	1.29938	1.29869	1.30647	1.30156	1.31986	1.31827	1.29944	1.29759	1.29273
1.19304	1.19201	1.19358	1.194	1.19903	1.19948	1.19722	1.19365	1.20219	1.19486	1.209	1.21063	1.20292	1.20838	1.20767	1.20105	1.2001	1.20352	1.20554	1.19785	1.19974	1.19921	1.20818	1.19748	1.20506	1.19971	1.12435	1.20192	1.20199	1.19804	1.73081	1.50245		1.2958	1.29502	1.29637	1.29821	1.29957	1.29961	1.29922	1.29608	1.30011	1.29288	1.30173	1.30521	1.3015	1.30879	1.30474	1.29879	1.29661
1.19863	1.1994	1.19819	1.19445	1.19948	1.19839	1.20076	1.19817	1.20042	1.2036	1.20589	1.21531	1.21758	1.20874	1.20315	1.19996	1.2163	1.20021	1.20083	1.19924	1.20024	1.19842	1.19954	1.20392	1.20176	1.20196	1.20274	1.20325	1.20216	1.20263	1.38237	1.23346		1.29811	1.30017	1.30004	1.29807	1.30012	1.29996	1.29858	1.29786	1.29892	1.30039	1.29901	1.3111	1.31521	1.3056	1.29959	1.29742	1.29684
1.19331	1.19132	1.19944	1.18239	1.19686	1.20175	1.20528	1.2037	1.20663	1.20005	1.20355	1.20678	1.21927	1.20607	1.2081	1.20496	1.20113	1.20087	1.19875	1.19872	1.20086	1.20403	1.19818	1.19768	1.20207	1.19519	1.20649	1.20141	1.20143	1.19742	1.6181	1.428		1.29707	1.29613	1.29927	1.28897	1.29763	1.30185	1.30416	1.30298	1.30249	1.29691	1.30168	1.30159	1.31568	1.30147	1.30262	1.30191	1.3002
1.19467	1.19898	1.2003	1.1965	1.19942	1.19784	1.20603	1.19981	1.20211	1.20081	1.205	1.20386	1.21197	1.2126	1.20582	1.2083	1.20103	1.20103	1.20336	1.20414	1.20038	1.20271	1.20236	1.19766	1.20052	1.20292	1.19967	1.20024	1.20099	1.20032	1.39206	1.63321		1.29653	1.29997	1.30117	1.29716	1.29941	1.29912	1.30202	1.29697	1.29906	1.29899	1.30206	1.30048	1.30115	1.31127	1.302	1.30526	1.2997
1.19801	1.19778	1.20202	1.19473	1.19953	1.20157	1.20541	1.19021	1.20141	1.20086	1.20456	1.20173	1.20137	1.2276	1.20506	1.21275	1.22687	1.19997	1.20114	1.20862	1.20314	1.20432	1.19851	1.19714	1.1987	1.19763	1.19789	1.19741	1.19913	1.20091	1.28796	1.60435		1.2944	1.29635	1.30059	1.2965	1.29915	1.30004	1.30186	1.29635	1.29796	1.30009	1.30099	1.29965	1.29816	1.31694	1.3041	1.30894	1.3179
1.19949	1.2026	1.20217	1.20071	1.20106	1.19967	1.19738	1.20507	1.199	1.20356	1.19827	1.20035	1.20024	1.20953	1.19747	1.21477	1.22708	1.20761	1.20501	1.21161	1.19885	1.21376	1.19797	1.19455	1.20468	1.19947	1.20065	1.20145	1.20135	1.20109	1.2849	1.46571		1.29697	1.3005	1.30058	1.29993	1.30085	1.29967	1.29621	1.30315	1.29661	1.29999	1.29546	1.29985	1.2994	1.30529	1.29552	1.30998	1.32271
1.19559	1.19949	1.2002	1.19866	1.19911	1.20056	1.19709	1.19971	1.20027	1.20035	1.19742	1.20282	1.20438	1.19886	1.20966	1.20223	1.20638	1.21727	1.2095	1.2021	1.20147	1.1978	1.19697	1.1961	1.19984	1.19805	1.19552	1.19799	1.19966	1.20077	0.0246321	1.2633		1.29465	1.29893	1.29879	1.29866	1.29787	1.29794	1.29752	1.29701	1.29906	1.29737	1.29752	1.29987	1.29994	1.29938	1.30871	1.30184	1.30175
1.19728	1.20754	1.20538	1.20087	1.20389	1.19833	1.20683	1.19986	1.19891	1.20029	1.19874	1.19861	1.20079	1.20056	1.20008	1.20594	1.20848	1.21338	1.20244	1.20191	1.20109	1.20034	1.19772	1.1981	1.20286	1.19923	1.1999	1.19981	1.19994	1.19949	1.51424	1.66986		1.29656	1.29969	1.30282	1.30024	1.29965	1.29816	1.30328	1.29895	1.29829	1.29854	1.2951	1.2979	1.29886	1.29758	1.29855	1.30479	1.30532
1.19786	1.19582	1.2041	1.19302	1.20132	1.20298	1.2052	1.20171	1.19987	1.19941	1.20043	1.19744	1.20324	1.2025	1.20032	1.20275	1.20045	1.19742	1.20067	1.20129	1.20049	1.19915	1.20024	1.20029	1.19784	1.19787	1.19668	1.19582	1.19752	1.19736	1.36184	1.41325		1.29517	1.298	1.30092	1.29498	1.30066	1.29979	1.30226	1.30026	1.29594	1.29812	1.29954	1.29703	1.29879	1.29985	1.29576	1.30193	1.29513
1.1984	1.20013	1.20256	1.20495	1.20341	1.20314	1.20097	1.20151	1.20046	1.19834	1.2039	1.20461	1.20457	1.2038	1.19787	1.19288	1.21777	1.21025	1.20602	1.20693	1.20974	1.20487	1.19836	1.19806	1.19414	1.19816	1.19625	1.19578	1.19684	1.19951	1.55483	1.37166		1.29691	1.29899	1.29986	1.3016	1.3011	1.29958	1.30661	1.30111	1.2994	1.29793	1.3006	1.30117	1.30085	1.30098	1.29694	1.29119	1.31478
1.20019	1.20097	1.20343	1.20311	1.2007	1.20071	1.20211	1.19456	1.20149	1.1969	1.19261	1.21107	1.21135	1.19017	1.18087	1.18008	1.2071	1.21047	1.19336	1.19243	1.20597	1.21661	1.20007	1.19997	1.20137	1.20268	1.19952	1.19995	1.1982	1.19884	1.32297	1.25037		1.29583	1.29941	1.30094	1.2999	1.29971	1.29646	1.30048	1.29412	1.30167	1.29537	1.2924	1.30316	1.29985	1.29427	1.27688	1.27424	1.30165
1.20345	1.19444	1.19851	1.20051	1.20033	1.19996	1.19597	1.19654	1.20854	1.20002	1.20101	1.21266	1.17972	1.20327	1.15999	1.20517	1.21556	1.24631	1.22562	1.21008	1.20817	1.21629	1.19865	1.2025	1.20147	1.19818	1.20351	1.19998	1.2013	1.19589	1.52343	1.32567		1.29858	1.29419	1.29843	1.29976	1.29885	1.29882	1.29492	1.29432	1.30597	1.29934	1.29847	1.30745	1.29464	1.30761	1.27221	1.3105	1.32377
1.19868	1.2013	1.19873	1.19887	1.19966	1.19859	1.19443	1.20603	1.20905	1.21155	1.28043	1.24001	1.37458	1.2983	1.45061	1.41921	1.4972	1.54358	1.24695	1.21992	1.21703	1.17527	1.20968	1.20505	1.20256	1.19835	1.20428	1.2019	1.19952	1.20161	1.53522	1.41126		1.29663	1.29927	1.29849	1.29583	1.29926	1.29803	1.29481	1.30342	1.30622	1.30612	1.29919	1.28774	1.37509	1.33268	1.45059	1.41917	1.49707
1.1993	1.20053	1.19876	1.19951	1.20227	1.19905	1.20106	1.19995	1.20479	1.20611	1.373	1.46468	1.38863	1.41579	1.47515	1.56871	1.45562	1.15444	1.26386	1.33621	1.3174	1.26122	1.22465	1.20587	1.19988	1.19929	1.20279	1.20233	1.20149	1.19983	1.37562	1.28274		1.29691	1.29917	1.29816	1.2982	1.30099	1.29889	1.29964	1.2995	1.30263	1.3059	1.39813	1.46459	1.3907	1.41564	1.47513	1.56859	1.45653
1.20211	1.19321	1.19802	1.19886	1.19591	1.19699	1.20314	1.20209	1.21298	1.2029	1.56343	1.42749	1.48811	1.48429	1.457	1.42552	1.35144	1.3195	1.37968	1.38808	1.33403	1.30459	1.22457	1.21457	1.20587	1.1976	1.20179	1.19978	1.20121	1.19417	1.43356	1.27241		1.29839	1.29561	1.29664	1.29942	1.29353	1.2983	1.30066	1.29981	1.30236	1.30796	1.56338	1.42824	1.48795	1.48456	1.45735	1.42566	1.373
1.20201	1.20091	1.20109	1.20229	1.20301	1.19216	1.20144	1.20679	1.18886	1.15389	1.37301	1.41846	1.67918	1.51178	1.57767	1.61374	1.41785	1.4577	1.44759	1.36768	1.58949	1.46048	1.29687	1.2154	1.21424	1.20141	1.21726	1.19888	1.19964	1.19822	1.33187	0.0189853		1.29673	1.29619	1.29888	1.30055	1.30085	1.29289	1.29927	1.30435	1.29088	1.2769	1.37362	1.42128	1.67904	1.51172	1.57803	1.61361	1.41797
1.20327	1.2008	1.19179	1.18617	1.19652	1.20154	1.2103	1.20564	1.24342	1.24085	1.44844	1.46635	1.55739	1.54595	1.53043	1.57679	1.47769	1.40476	1.54358	1.52461	1.45417	1.36889	1.23076	1.19733	1.20987	1.20273	1.19384	1.19418	1.19945	1.20018	1.31357	1.31732		1.29634	1.29671	1.29193	1.2885	1.29749	1.29976	1.30672	1.30424	1.32085	1.30442	1.44832	1.46627	1.55662	1.5455	1.53034	1.57678	1.47749
1.20663	1.2015	1.20186	1.19975	1.19882	1.20107	1.20441	1.20468	1.40425	1.33106	1.50146	1.57019	1.38934	1.44513	1.53956	1.54759	1.45645	1.5205	1.14779	1.52317	1.49526	1.30883	1.30361	1.32664	1.2791	1.20849	1.19858	1.20191	1.2058	1.53747	1.37169	1.26774		1.30123	1.29912	1.30069	1.29854	1.29821	1.30038	1.30201	1.30639	1.40649	1.35284	1.50128	1.57022	1.38921	1.44497	1.53924	1.54762	1.45627
1.20357	1.19938	1.19781	1.1949	1.19544	1.18714	1.20182	1.17931	1.52047	1.66537	1.514	1.39514	1.49085	1.43379	1.44776	1.56691	1.30916	1.42749	1.3971	1.42497	1.55149	1.62833	1.61859	1.573	1.2934	0.751652	1.1966	1.19774	1.26645	1.19044	1.21572	1.24995		1.29652	1.29565	1.29682	1.29645	1.29778	1.28966	1.30187	1.29218	1.52038	1.66526	1.51379	1.39574	1.49063	1.43366	1.4476	1.56712	1.34616
1.20156	1.20334	1.19977	1.19445	1.20325	1.1992	1.19506	1.47853	1.44484	1.44077	1.57942	1.24861	1.26866	1.41088	1.41937	1.4762	1.42646	1.36827	1.37636	1.37943	1.44959	1.65456	1.41112	1.73312	1.28882	1.23806	1.20037	1.21857	1.3651	1.41974	1.32806	1.73156		1.2976	1.29979	1.29812	1.29511	1.29656	1.29913	1.29677	1.47867	1.44488	1.44116	1.57991	1.32237	1.35682	1.39348	1.42	1.47624	1.43587
1.20358	1.19998	1.20247	1.19802	1.19407	1.19452	1.21286	1.20266	1.52326	1.51047	1.54521	1.50355	1.37001	1.38763	1.26795	1.40822	1.26308	1.42897	1.50061	1.53434	1.62708	1.48895	1.78147	1.46507	1.32298	1.23884	1.2031	1.57136	1.64123	1.4433	1.54142	1.416		1.30033	1.29682	1.29817	1.29572	1.29415	1.29508	1.29825	1.30389	1.52316	1.51041	1.54506	1.50364	1.37312	1.39099	1.31788	1.47604	1.32233
1.20549	1.20274	1.20235	1.20343	1.20176	1.20255	1.20115	1.19827	1.38966	1.29608	1.61607	1.60555	1.43009	1.26277	1.4497	1.3571	1.36055	1.37393	1.47753	1.40109	1.47526	1.29199	1.50816	1.25188	1.41945	1.15426	1.60756	1.48358	1.43061	1.68169	1.39789	1.635		1.30103	1.29868	1.29888	1.29928	1.30066	1.3006	1.29969	1.29759	1.39426	1.34046	1.61593	1.60557	1.43093	1.31322	1.45183	1.42643	1.3654
1.19574	1.19685	1.19648	1.20177	1.20271	1.17627	1.20249	1.19597	1.20601	1.26455	1.53219	1.49109	1.28469	1.40894	1.21436	1.14987	1.37178	1.32914	1.36579	1.22694	1.31739	1.25077	0.0223062	1.7593	1.76478	1.718	0.0224159	1.29139	1.35576	1.53241	0.0230054	1.47774		1.29449	1.29568	1.29601	1.29946	1.29934	1.28746	1.2987	1.29335	1.29477	1.33677	1.53209	1.49156	1.34706	1.41448	1.30473	1.2799	1.40223
1.20422	1.20285	1.20193	1.20019	1.20386	1.20577	1.20795	1.21769	1.81971	1.44624	1.57792	1.37863	1.32829	1.25638	1.33959	1.32467	1.45361	1.22949	1.17557	1.19637	1.49092	1.2305	0.0210349	1.34008	0.0225701	1.80245	1.78643	1.24999	1.58516	1.4276	1.46317	1.75621		1.29814	1.3011	1.29942	1.29706	1.29946	1.2995	1.30319	1.31145	1.81975	1.45031	1.57906	1.38293	1.34563	1.35864	1.36656	1.40112	1.47044
1.19767	1.2007	1.19823	1.19609	1.20096	1.20364	1.54519	1.5256	0.0255239	1.19686	1.62832	1.55717	1.22979	1.44759	1.39453	1.52617	1.36794	1.40468	1.52014	1.56489	1.48151	1.67356	1.5358	1.81187	1.38125	1.80898	0.0231233	1.51799	1.54689	1.85024	1.28924	1.59472		1.29598	1.2999	1.29679	1.29522	1.29746	1.30327	1.54535	1.52566	0.0267462	1.29783	1.65494	1.59198	1.32666	1.4476	1.3954	1.5263	1.38626
1.20195	1.20209	1.20115	1.20131	1.20221	1.19889	1.46921	1.54597	1.30154	1.38575	1.13015	1.62128	1.28283	1.44158	1.38784	1.41583	1.29967	1.31987	1.57402	1.82259	1.39307	1.44789	1.55652	1.62674	1.71291	1.19362	1.26582	1.76797	1.65785	1.70157	1.28562	1.70829		1.29737	1.3007	1.30001	1.29966	1.29963	1.30028	1.47561	1.54608	1.3304	1.46054	1.21218	1.62172	1.34763	1.44154	1.39177	1.4164	1.3303
1.20075	1.19736	1.20152	1.19755	1.19367	1.19906	1.4621	1.32315	1.29471	1.4201	1.80777	1.83296	1.46143	1.47831	1.52628	1.23257	1.52571	1.46888	1.86276	0.0164635	0.0219604	1.32504	1.48415	1.607	1.29513	1.31215	1.12346	1.70387	0.0229242	0.0189244	1.37219	1.83041		1.29892	1.29652	1.29994	1.29841	1.29532	1.30044	1.46864	1.38523	1.37602	1.42346	1.82268	1.8328	1.46264	1.47971	1.52645	1.27402	1.52577
1.19664	1.19983	1.19887	1.20019	1.19633	1.20802	1.59105	1.4645	1.77461	1.50845	1.42999	1.36892	1.57983	1.2622	1.44471	1.4332	1.3093	1.34432	1.36833	1.68907	1.312	1.21586	1.70575	1.28991	1.24936	1.26252	1.71396	1.40293	1.79168	0.0164438	1.66369	0.021284		1.29664	1.29771	1.29786	1.30005	1.29729	1.33333	1.59708	1.47959	1.77457	1.50814	1.43334	1.40001	1.62877	1.34895	1.44512	1.45214	1.33755
1.19824	1.20143	1.21565	1.21334	1.25619	1.39817	1.63792	1.77454	1.49414	1.51581	1.75933	1.39799	1.41349	1.22019	1.47338	1.47126	1.70003	1.41733	1.23899	1.23942	1.23512	0.0177816	1.23577	1.24328	1.21604	1.68863	1.37888	1.64585	0.0233139	1.51406	1.46986	1.44209		1.29875	1.29706	1.31186	1.31176	1.33889	1.42219	1.63792	1.7748	1.55238	1.52017	1.75934	1.40923	1.41447	1.32015	1.47436	1.47253	1.70027
1.22043	1.73673	1.37874	1.66144	1.47644	1.48373	1.58227	1.51353	1.52198	1.37654	1.71132	1.32674	1.62685	1.48142	1.46393	1.40805	1.16878	1.44535	1.18849	1.20716	1.21054	1.2575	1.2044	1.28837	1.32133	1.20431	1.40798	1.63099	1.26564	1.46652	1.6522	1.26638		1.31839	1.77016	1.44566	1.72592	1.50116	1.48483	1.58272	1.5824	1.52194	1.37813	1.71152	1.37612	1.62842	1.52994	1.46506	1.43229	1.28235
Supplementary Figure 1d Inter-pixel variation (SD)
	pH 9.18	pH 6.86	pH 4.01
sensor1	0.00451696	0.0017273	0.0147551
sensor2	0.00508871	0.00248493	0.0151861
sensor3	0.00535437	0.00226466	0.0151062
sensor4	0.00800168	0.00825262	0.0133142
sensor5	0.00641067	0.00374925	0.0161514
sensor6	0.00526096	0.00359325	0.0180881
sensor7	0.00764803	0.00463127	0.0197587
sensor8	0.00784198	0.00362459	0.021052
sensor9	0.00726403	0.00257716	0.022227
sensor10	0.00526973	0.00378657	0.0112119
sensor11	0.00578752	0.00826492	0.0406647
sensor12	0.00693799	0.0100884	0.0496979
[truncated: 47 more columns]

## Sheet: Supplementary Figure 3a
Supplementary Figure 3

## Sheet: Supplementary Figure 4b
Supplementary Figure4b Change in pH
alkaline response (red)
frame	1	2	3	4	5	6	7	8	9	10	11	12	13	14	15	16	17	18	19	20	21	22	23	24	25	26	27	28	29	30	31	32	33	34	35	36	37	38	39	40	41	42	43	44	45	46	47	48	49
mouse1	-0.000117531	5.30352e-05	4.68391e-05	8.13031e-05	-4.89782e-05	-1.61317e-05	-0.000135385	-8.71212e-05	-1.8655e-06	-7.22396e-06	-7.73004e-05	-7.35231e-05	-1.84622e-05	-7.65187e-05	-3.76246e-05	5.70127e-05	-0.000106155	3.43761e-05	-8.2725e-05	-3.05087e-05	-7.64631e-05	2.39059e-05	-4.98727e-05	-1.56661e-05	-0.000135602	4.30281e-06	-0.000178365	6.28468e-05	-0.00029937	8.35216e-05	-0.000180286	-9.06518e-05	1.43411e-05	-7.13065e-06	2.87829e-05	-4.28344e-05	9.20897e-05	-7.82247e-05	-1.34768e-05	3.02456e-05	-3.01064e-05	-5.56213e-05	-3.36801e-05	-0.000113296	3.28411e-05	-2.53024e-07	3.73707e-05	0.000113876	3.469e-05
mouse2	-2.05697e-05	-2.3447e-05	-9.04991e-05	-0.000104768	-5.48755e-05	5.47747e-05	-7.44241e-05	-9.25333e-05	-0.000137534	-3.64915e-05	7.10652e-05	-4.42426e-07	-0.000123923	-1.71817e-05	-0.000188456	-0.000181845	0.00022138	3.33004e-05	0.000211544	4.49217e-05	-2.25491e-05	-8.39508e-05	1.14985e-05	1.12918e-05	-1.16585e-05	-0.000105046	2.1245e-05	-2.11928e-05	5.41466e-05	-9.86763e-05	7.72104e-05	-2.34179e-05	-0.000110612	-8.38175e-05	-0.000116998	3.2246e-05	-9.67539e-05	-0.000105492	-8.69893e-05	-0.000150861	-5.96867e-05	-4.58844e-05	1.36244e-05	-7.87297e-05	-0.000116033	0.000133974	-6.30925e-06	-3.52591e-05	-0.000122028
mouse3	-6.16388e-06	-9.82884e-06	1.21093e-05	5.28854e-05	8.58645e-05	0.000248032	-0.000134667	-0.000163237	-6.51021e-05	-1.99207e-05	1.37583e-05	0.000180532	6.22618e-05	5.40491e-05	1.28097e-05	-0.000225601	2.11735e-05	-0.000140571	2.2461e-06	-2.06175e-05	-8.27425e-05	-9.00705e-05	-0.00016819	-0.000157863	-3.10009e-06	-0.000107774	2.54452e-05	-0.000153599	7.58936e-05	-7.40524e-05	-6.26623e-05	-0.000112631	-6.52747e-05	-5.58218e-05	-0.000106731	-0.000154876	-3.97614e-05	4.38294e-05	-8.59463e-05	-0.000135164	5.6399e-05	9.13161e-06	-0.000108359	6.39018e-05	-0.000170382	-3.55289e-05	-4.76032e-05	-1.45804e-05	5.02575e-05
mouse4	6.37586e-05	-0.000170419	-0.000113494	7.83728e-06	5.98823e-05	-8.19725e-05	9.97533e-05	8.04401e-05	6.78455e-06	9.78718e-05	3.70568e-05	-0.00013747	-0.000119836	1.73265e-05	-0.000210165	-0.000158304	-9.33917e-05	-7.15718e-05	-4.91812e-05	-6.32577e-05	0.000135203	-0.000247305	-0.000160353	-3.93965e-05	-0.000234441	-5.53874e-05	-7.35624e-05	-0.000117236	0.000102084	7.06885e-06	-0.000313759	-0.00011252	0.000125639	-0.000130604	-0.000199935	-3.0146e-05	-0.000129644	-0.000137752	4.32968e-05	5.66983e-05	0.000109471	-0.000130177	3.84445e-05	-6.06321e-05	-8.90039e-05	-6.12135e-05	-2.39377e-05	1.0119e-05	1.77795e-05
mouse5	1.75616e-05	-6.07187e-05	-2.45926e-05	2.57363e-05	-0.000131587	0.000197006	0.000146539	-8.5744e-05	-0.0002212	-0.000121948	4.89429e-05	3.17465e-05	4.88328e-05	-9.26178e-05	-0.000319876	3.5729e-05	-0.000183401	0.000115701	2.46129e-05	-3.63334e-05	-4.34046e-05	-0.000130365	7.45568e-05	-0.000223096	-0.000116797	-0.00011093	-0.000293609	-0.00026977	-0.000179154	-0.000160007	1.18558e-05	6.94761e-06	-0.000160535	5.22601e-05	-0.000145675	9.24902e-05	-0.000143418	0.000112352	-0.000152426	-0.000178718	-0.000247432	3.88691e-05	-0.000131266	-8.59331e-05	-3.69177e-05	-5.06112e-05	0.000142597	7.58315e-05	1.92253e-05
mouse6	2.52326e-05	-3.85911e-05	-0.000118024	-3.90427e-05	-5.83902e-05	0.000113047	-3.13838e-05	-6.2877e-06	-0.000121932	4.78482e-05	-0.000116277	1.86681e-05	7.19503e-06	-3.77575e-05	0.000118202	-9.74233e-06	-0.000133145	-0.00011482	-3.09686e-05	-7.42549e-05	-2.43118e-05	-5.17337e-05	-0.000117153	-1.40651e-06	9.32981e-05	-4.37229e-05	0.000120898	-0.000142116	-7.65853e-05	1.93833e-05	1.35699e-05	3.70438e-05	3.80499e-05	-7.60839e-05	-2.92263e-05	-5.20539e-05	-0.000130671	-7.75586e-05	9.35272e-05	-3.56675e-05	-5.61309e-05	5.18827e-05	6.65861e-05	3.55103e-05	-5.21048e-05	-0.000157709	-0.000101984	-0.000127911	7.03125e-05
mouse7	-1.66114e-06	4.32571e-05	4.56777e-05	-2.85701e-05	-8.9421e-05	-0.00014015	7.95233e-05	-0.000134142	2.2284e-05	-0.00010799	-0.000184369	-0.000261324	-0.000139925	4.85571e-05	-0.000118715	7.32761e-06	-0.000155702	7.36337e-05	3.62195e-05	0.000151153	0.000103846	-9.03534e-05	-0.00012362	0.000117625	-0.000149825	-0.000123735	3.49711e-05	-0.000166936	-0.000236808	-0.000102207	-6.38241e-06	4.04777e-05	-9.7802e-05	4.37209e-06	4.97847e-05	0.000105576	8.73166e-05	-0.000169436	-0.000105938	-0.000202226	-0.000262009	-0.00027275	-1.44431e-05	-2.24376e-06	8.48692e-05	-8.25991e-06	-8.47008e-05	-2.57721e-05	-0.000128661
mouse8	-3.5694e-05	-3.60824e-05	-4.25308e-06	-9.44036e-06	9.28628e-05	-4.59267e-05	-2.43541e-05	-3.28005e-06	0.000114864	-0.000100697	2.02172e-05	-5.88448e-05	-5.18713e-05	0.00017032	-1.95172e-05	-7.17517e-05	2.81223e-05	3.21046e-05	-0.000153694	1.54011e-05	1.97397e-05	-0.000142063	-6.1282e-05	-6.80977e-05	-0.000297839	-7.32163e-05	-7.34422e-05	6.8658e-06	-0.00020307	-9.52422e-05	-9.78633e-05	-6.83095e-05	0.000155378	2.06192e-05	-0.000190694	-4.44387e-05	7.04748e-06	-6.72024e-05	-1.03305e-06	3.2978e-06	-6.03237e-05	5.83334e-05	3.85858e-05	-0.000192723	-6.15118e-05	4.76203e-05	5.38105e-05	5.66084e-05	-2.5599e-06
mouse9	0.000289756	6.10017e-05	-1.66793e-05	0.000254537	0.000167686	0.00018109	-0.000122948	-2.74132e-05	-7.82732e-05	-5.30218e-05	2.05055e-05	5.60804e-05	-0.000104124	1.13938e-06	9.71925e-05	-1.26357e-05	0.000208057	-5.4988e-05	-0.000191788	-0.000240351	-9.91238e-05	-0.00018631	-0.000130752	-4.51428e-05	-0.000188812	-0.00023444	-0.000105342	0.000171305	-0.000252862	8.17068e-05	0.000175728	2.19624e-05	-5.7972e-05	-1.47891e-05	-8.37073e-05	-0.000207211	1.17276e-05	1.76657e-05	3.16699e-05	-2.62828e-05	-5.97593e-06	5.52816e-07	-4.62586e-05	6.99885e-05	-4.86559e-05	-2.77984e-05	-2.13142e-06	-5.54549e-06	-8.27923e-06
acidic response (blue)
frame	1	2	3	4	5	6	7	8	9	10	11	12	13	14	15	16	17	18	19	20	21	22	23	24	25	26	27	28	29	30	31	32	33	34	35	36	37	38	39	40	41	42	43	44	45	46	47	48	49
mouse1	-4.26568e-05	7.87281e-05	5.75344e-05	0.000149632	0.000152673	-1.6082e-05	3.67026e-06	5.63515e-05	0.000132491	0.000217043	9.89757e-05	5.90882e-05	0.000151707	4.73627e-05	8.26945e-05	7.39191e-05	5.11606e-05	0.000226667	-3.89043e-05	1.262e-05	6.71345e-06	-7.07163e-05	-1.30988e-05	0.000125306	-9.67401e-05	-4.23691e-06	-3.88548e-05	2.83932e-05	1.54788e-05	0.000213974	0.000133279	-6.09766e-05	9.20241e-05	0.000109696	-0.000117966	-5.24285e-06	0.000127871	6.22121e-05	6.59538e-05	2.56071e-06	-7.10544e-05	-3.1169e-05	4.57027e-08	-0.00020793	8.6115e-05	-2.46148e-05	6.25893e-05	9.78696e-05	0.00011412
mouse2	7.26532e-06	-0.000102266	-0.000146954	-8.05208e-05	-6.77892e-06	7.03045e-05	0.000212666	-9.7314e-05	-1.53476e-05	0.000119449	9.91997e-05	4.13442e-06	2.49403e-05	-0.000170056	-2.22975e-05	-5.41798e-05	-1.07554e-05	2.95982e-05	-3.17895e-06	-1.33312e-05	9.99726e-05	-4.19065e-05	2.37782e-05	-5.68235e-06	-6.16114e-05	6.07897e-06	6.05174e-05	2.99571e-05	8.96549e-05	0.000101261	-3.12733e-05	-1.31013e-05	-0.000118824	-6.2966e-06	6.25341e-05	0.000235505	-5.62779e-05	-0.000118289	-0.000168858	7.93758e-05	5.52262e-05	-0.000119432	9.52604e-05	1.72228e-05	-8.25778e-05	0.000197069	5.49763e-05	5.65547e-05	-0.000131807
mouse3	7.08821e-06	-3.09143e-05	0.000155574	-2.92412e-05	-1.72757e-06	9.35029e-05	-1.68878e-05	-5.83012e-05	-1.71775e-05	0.000110118	6.66383e-05	7.40452e-05	0.000110151	9.51754e-05	5.98136e-05	6.85509e-05	-3.80098e-05	7.36375e-05	-7.93719e-06	-7.40296e-05	2.04395e-05	-6.50177e-05	-9.34661e-05	-1.60968e-05	2.4795e-05	-6.55356e-05	5.44651e-05	-5.86443e-05	-5.15272e-05	3.66505e-06	3.03528e-05	4.559e-05	0.000135098	-5.90972e-05	-0.00010615	6.62461e-05	8.91382e-05	1.03385e-05	-9.44068e-05	-3.02963e-05	0.00012687	-7.30896e-05	3.50427e-05	-4.65152e-06	-6.17862e-05	6.44656e-06	-1.67506e-05	4.70902e-05	-7.18431e-06
mouse4	7.37107e-05	8.77527e-06	-5.28599e-05	0.000113138	2.15484e-05	-5.06399e-05	0.000200944	0.000162031	6.11421e-05	0.00016845	0.000105004	0.000253408	0.000119263	8.30504e-05	4.62484e-05	3.10604e-05	-6.56971e-05	4.74604e-06	4.64408e-05	7.52539e-05	0.000103765	9.03564e-05	1.39285e-07	7.68624e-05	0.000123343	-0.000105746	0.000109968	0.000189033	0.000351534	9.82729e-05	-3.73005e-05	-8.0067e-05	8.48859e-05	0.00018954	0.000103288	-4.8861e-05	0.000131862	9.13345e-06	-6.71324e-05	0.000195673	-5.68678e-05	6.45138e-05	1.1314e-05	7.24331e-05	1.90302e-05	-3.17167e-05	5.50673e-06	-1.19243e-05	1.39858e-05
mouse5	6.26908e-06	2.30649e-05	9.70696e-06	-0.000117538	-2.73493e-05	0.000149436	-9.61662e-05	6.34836e-05	-9.1117e-05	0.00014289	5.00066e-07	0.000219688	4.15746e-05	0.000201024	-9.41743e-06	0.000148067	-8.09808e-05	0.000138029	4.90959e-05	0.000125281	2.14493e-05	0.00011507	3.18876e-05	0.000324765	-0.000121573	-6.78258e-05	6.7862e-06	-4.78347e-05	-8.94589e-05	0.000161219	-5.85832e-05	2.02353e-05	-0.000225022	0.000202055	1.44676e-05	0.000118633	-3.29613e-06	6.44038e-05	-0.000128851	-8.34516e-05	-0.000118608	8.1702e-05	-1.19041e-05	0.000142911	6.15439e-05	7.53246e-05	0.000137747	-6.71994e-05	-4.78318e-05
mouse6	-8.77843e-05	1.48835e-05	-3.55789e-05	-5.94898e-05	0.000159332	0.000241548	-4.17549e-05	-3.52795e-05	8.73888e-05	6.5215e-05	8.45277e-05	0.000193942	-9.82977e-06	-5.2312e-05	0.00010468	0.00011831	2.2393e-06	2.63057e-05	0.000106775	-3.62761e-05	0.000121033	-6.39418e-05	-1.62618e-05	5.01624e-05	0.000154225	-8.20541e-06	6.04405e-05	1.87907e-05	-2.41412e-05	6.40925e-05	8.9294e-05	-6.2286e-05	0.000109638	-0.000124074	5.36324e-05	5.67529e-05	-3.11157e-06	0.000129951	0.000118834	2.58514e-05	-6.35842e-05	2.19441e-05	7.24476e-05	-0.000140777	-6.57259e-06	-3.58102e-05	2.57767e-05	0.000182688	0.00015964
mouse7	0.000150995	0.000102194	0.000188717	-3.07178e-05	-3.12776e-06	0.000112812	0.000209394	4.9826e-05	0.00014521	-3.991e-06	-4.37074e-05	4.41575e-05	0.000169371	0.000112541	9.6181e-05	-3.2697e-05	-0.000131228	0.000186884	-5.91391e-05	-1.03771e-05	0.000111023	0.000104345	-0.000158099	8.88922e-05	-6.44479e-05	-7.12013e-05	-0.000103199	-3.76865e-06	-0.000171964	0.000209806	6.95552e-05	-3.57912e-05	-3.64956e-05	3.83671e-05	7.21654e-05	-6.11981e-05	0.000131084	7.68835e-05	-0.000133095	-0.000205727	4.51182e-05	-1.15937e-05	3.30482e-05	7.87751e-05	2.68217e-05	-2.82921e-05	0.000114344	5.64776e-05	-0.000249565
mouse8	7.83884e-05	-1.70394e-05	-1.36417e-05	-3.8921e-05	0.000206254	0.000121152	-2.8138e-05	0.000202449	-3.28602e-05	5.52083e-05	6.02121e-05	-2.72649e-05	-1.08862e-05	0.00019533	6.34893e-05	-8.64929e-06	3.95848e-05	0.000146899	7.95731e-06	4.77245e-05	5.66141e-05	9.3361e-05	-1.43196e-05	3.22871e-05	-6.43513e-05	3.99676e-05	-9.38993e-05	0.000113809	-5.5865e-05	7.60303e-05	5.28652e-06	-3.06318e-05	0.00012925	-3.0392e-05	-8.80701e-05	-3.46007e-05	0.000148254	5.51739e-05	0.000108886	1.4413e-05	-2.92189e-05	5.22841e-05	-4.47077e-06	-0.000136475	-1.68298e-05	5.71735e-05	9.70325e-06	5.66886e-05	-4.51754e-05
mouse9	0.00019133	-3.07048e-05	0.000171474	-3.21636e-05	7.09031e-05	0.00018739	1.37382e-05	-2.86673e-06	0.000134267	2.41056e-05	7.70624e-05	3.14203e-05	2.47362e-05	-2.44601e-05	4.25613e-05	0.000170263	-8.4356e-05	-0.000252655	9.20627e-05	-4.67939e-05	-1.58099e-05	0.000113283	-6.03014e-05	7.66655e-05	2.04391e-05	-8.83128e-05	-1.84263e-05	0.000157102	-1.41079e-05	0.000130983	-3.26152e-05	-1.90685e-06	0.000230928	0.000110899	-0.000146127	1.11772e-05	5.243e-05	0.000204352	-8.00037e-05	0.00017081	0.000293733	0.00017875	8.43104e-05	1.04235e-05	-6.62554e-05	9.86374e-05	8.00748e-05	2.44882e-05	3.6247e-05
neutral response (gray)
frame	1	2	3	4	5	6	7	8	9	10	11	12	13	14	15	16	17	18	19	20	21	22	23	24	25	26	27	28	29	30	31	32	33	34	35	36	37	38	39	40	41	42	43	44	45	46	47	48	49
mouse1	-2.13383e-05	6.62547e-05	0.000109317	8.47772e-05	3.80366e-05	-5.86228e-05	3.28204e-05	-2.51328e-05	5.65594e-05	0.000171672	3.63637e-05	5.89565e-05	8.76679e-05	4.45131e-05	7.39337e-05	2.42866e-05	2.33268e-05	3.34673e-05	-5.35427e-05	-4.95384e-05	-4.25472e-05	-7.31503e-05	4.5875e-05	-2.65871e-05	9.44994e-06	-4.02966e-05	-0.000154882	-3.08804e-05	-2.15355e-05	0.00014481	-2.16217e-05	4.82754e-05	1.99195e-05	1.45329e-05	-8.46486e-05	-1.60488e-06	8.11317e-05	3.09928e-06	6.26113e-05	8.86172e-05	-9.21114e-05	-6.09242e-05	1.81649e-06	-2.7952e-05	-1.61863e-05	3.65363e-05	-1.8773e-05	9.88017e-06	1.77025e-05
mouse2	6.15323e-06	-4.81106e-05	1.93622e-05	-8.36311e-05	4.91546e-05	5.85767e-05	2.39288e-05	-8.03663e-05	-6.53922e-05	-5.05028e-05	1.49894e-05	-6.74283e-05	2.81857e-05	-5.99849e-05	-1.24229e-05	-0.0001294	8.40699e-05	7.51852e-05	0.000118168	6.15799e-07	-1.17896e-05	-6.67192e-05	6.35178e-06	-5.73191e-05	-4.1463e-05	-8.49447e-05	9.98087e-05	-2.67275e-05	4.20378e-05	-2.52218e-06	4.73854e-05	-7.25777e-05	-3.92646e-05	-4.99445e-05	-3.20243e-05	0.000207507	3.75878e-06	-0.000136336	-0.000118642	-3.08652e-05	-2.19285e-05	-5.48931e-05	3.24578e-05	7.59105e-05	-0.000139814	0.000118744	-0.000101915	4.82209e-05	-0.000147648
mouse3	7.39777e-06	1.21522e-05	0.000140507	-7.69109e-06	3.24124e-05	0.000143204	-4.05869e-05	-7.80276e-05	8.08732e-05	2.98384e-05	2.65901e-05	6.64196e-05	8.71367e-05	3.86995e-05	6.42159e-05	-2.89196e-05	5.22897e-05	5.38362e-05	1.86636e-05	-1.18599e-05	-1.14069e-05	-2.22145e-05	-8.39688e-05	-9.70699e-05	5.03178e-05	-2.41424e-05	3.07811e-05	-0.00014131	2.86153e-05	-3.09518e-05	-7.35736e-07	4.80102e-05	2.8199e-05	-5.67524e-05	-7.35409e-05	2.39378e-05	-3.20126e-05	-4.44371e-05	-0.000152395	-0.000111323	-1.82154e-05	1.83034e-05	-2.61318e-05	0.000129153	-7.74338e-06	1.17665e-05	-6.29591e-05	-8.28419e-05	-1.41183e-05
mouse4	-3.51306e-05	-0.000160565	-0.000110591	9.15784e-05	2.72969e-05	-3.14219e-05	0.000205589	9.88959e-05	4.91279e-05	1.99953e-05	9.86841e-05	4.85745e-05	2.29035e-05	4.60667e-06	3.57193e-06	-0.000147696	-8.67772e-05	-9.07028e-05	6.23662e-05	-2.64457e-05	0.00010887	3.22043e-05	-8.26124e-06	-4.62847e-05	-0.000244937	-6.14376e-05	4.70271e-05	-9.98199e-06	0.000187461	9.79529e-05	-0.000107211	-0.000167461	0.000112809	0.000135917	-4.9749e-05	-4.40666e-05	4.48186e-05	7.25589e-06	-1.82507e-05	2.76528e-06	2.29886e-05	-7.39609e-05	9.00359e-05	0.000102384	-3.09838e-06	1.07795e-05	-9.32153e-05	5.73831e-05	6.96396e-05
mouse5	-1.7449e-05	-3.34491e-05	9.75164e-05	-0.000112995	-0.000180623	5.91139e-06	4.43544e-06	8.63546e-05	-9.29946e-05	3.4476e-05	3.00165e-05	0.000104689	0.000180154	5.01238e-05	-5.32252e-05	8.19155e-05	-8.28413e-06	8.23803e-05	1.27301e-05	1.78548e-05	-5.13631e-05	-3.42453e-06	3.2225e-05	-4.55958e-05	-0.000221319	-9.40246e-05	-8.59176e-05	-0.000188649	-1.2452e-05	0.000129484	-7.91314e-05	7.20406e-05	-7.43425e-05	0.000103015	-7.21336e-05	3.08254e-05	-3.48085e-05	0.000210934	-0.000153868	-8.63944e-05	-0.000143047	8.52702e-05	5.4783e-06	9.45706e-05	1.19012e-05	6.91752e-05	0.000133734	5.42512e-05	0.000116657
mouse6	-7.84856e-05	-7.57106e-05	-0.000104771	-6.5061e-05	1.08556e-05	0.000184204	1.4525e-05	-5.03442e-05	-1.17392e-05	3.70154e-05	1.17122e-05	3.54345e-05	9.72683e-07	2.4957e-07	0.000119255	1.74074e-05	-7.98978e-05	2.92108e-05	-3.40835e-05	-1.12908e-05	2.26601e-05	-0.000101851	-8.94871e-05	-1.26023e-05	7.28342e-05	1.60529e-05	8.11851e-05	-5.62409e-05	-4.57387e-05	-5.7489e-05	-2.50281e-05	-6.10264e-06	4.63829e-05	-6.43597e-05	7.52386e-05	-3.2549e-05	-1.17123e-05	2.24114e-05	0.00011744	-1.03078e-05	2.21246e-05	-1.18123e-05	5.83963e-05	1.03056e-05	-5.46613e-05	9.53305e-06	-1.5077e-05	6.67138e-05	6.41798e-05
mouse7	4.404e-05	6.73619e-05	0.000165587	-9.91488e-05	2.87988e-05	0.000114354	5.24343e-05	0.000135018	0.000152793	-5.75537e-05	-0.000101396	-0.000104906	8.1415e-05	0.000173131	-5.27252e-05	2.52207e-06	-0.000139207	8.61971e-05	6.18245e-05	0.000142782	-7.09307e-05	-8.99999e-05	-7.64406e-05	6.69809e-05	-0.000140326	-0.000116902	0.000111034	-0.000141108	-0.000217926	0.000106339	-8.34651e-05	4.33288e-05	-0.000133521	-1.52053e-05	0.000116795	-9.59244e-05	6.04265e-05	-7.01286e-05	-4.44603e-05	-0.00012994	-0.000354458	-8.34713e-05	3.16307e-05	2.35916e-05	4.15019e-05	1.7941e-05	-9.32859e-05	2.69515e-05	-5.46813e-05
mouse8	7.20252e-05	-6.98492e-06	7.72734e-05	-5.45284e-05	0.000149743	6.61682e-05	2.97183e-05	2.47756e-05	-1.39968e-05	3.94068e-05	1.7617e-05	-5.39529e-06	5.74027e-06	0.00012483	-8.80411e-06	-2.85313e-05	2.04877e-05	8.44418e-05	-5.80122e-05	-4.82041e-05	9.97659e-05	-0.000133267	-9.66294e-05	-2.44065e-05	-0.000148615	-1.14507e-05	-0.000105632	3.09522e-05	-8.78021e-05	4.32858e-05	-2.58924e-05	-3.11237e-05	0.000102359	9.74902e-05	-7.21333e-05	5.07972e-05	4.20623e-05	-4.68319e-05	6.87417e-05	-8.27323e-06	-0.000113631	-3.30952e-05	2.14892e-05	-0.000113974	-2.20971e-05	1.71199e-05	-1.8171e-06	-4.79969e-05	4.16615e-05
mouse9	0.000179339	3.35372e-05	1.91142e-05	7.82523e-05	0.000231662	0.000292426	-3.68641e-05	-6.2692e-06	-4.99041e-06	-6.17387e-05	7.37646e-05	-3.43418e-06	-7.36474e-06	-0.000205224	-1.94072e-05	2.82381e-05	0.000129975	-0.000134757	-4.61985e-05	-0.000222048	-2.79035e-05	-0.000245408	-0.000155068	1.9148e-05	-6.78699e-05	-8.87698e-05	-1.87587e-05	4.29877e-05	-0.000230092	2.69342e-05	-5.50066e-05	6.04274e-05	9.37695e-05	-1.6451e-05	-1.51165e-07	-6.77004e-05	3.08005e-05	-9.48772e-07	5.96772e-05	3.98407e-05	7.84741e-05	2.24125e-05	-6.07392e-05	3.67316e-05	-2.62734e-05	-8.69909e-06	0.000104156	7.21401e-05	-3.4388e-05
[truncated: 299 more columns]
